# Supplementary material for: Synthesis, X-ray crystallography and antimicrobial activity of 2-cyanoguanidinophenytoin
Source: Sci Rep. 2023 Nov 9;13:19510. doi: 10.1038/s41598-023-45533-1 (PMC10636160; doi:10.1038/s41598-023-45533-1)
Supplement: Supplementary file 1 — Supplementary Information 1. [file 41598_2023_45533_MOESM1_ESM.txt]

# CIF Copied by cif2cif, version 0.0.8 - beta ( 2 Apr 98)
data_Z3
_audit_creation_method 'maXus'
_publ_contact_author_name ' Amr H. Moustafa'
_publ_contact_author_email ' amr_hassanegypt@ymail.com'
_publ_contact_author_fax ' :(002)-0934601950'
_publ_contact_author_phone ' (002)-01028052886'
_publ_contact_author_address   
;
Chemistry Department , Faculty of Science,
 Sohag University, Sohag 82524,
Egypt 

;
_publ_section_title
;
Crystal and molecular structure
;
_publ_section_abstract
;
We present the crystal and molecular structure of
;
_publ_section_comment
;
The study of the titled structure was undertaken to establish its three
dimensional structure.  Geometries are tabulated below.  All diagrams and
calculations were performed using maXus (Bruker Nonius, Delft & MacScience,
Japan).
;
_publ_section_synopsis
;

;
_chemical_compound_source        'Local laboratory'
_exptl_crystal_description       'Cube'
_exptl_crystal_colour            'Colourless'
_exptl_crystal_size_max     0.190
_exptl_crystal_size_mid     0.1750
_exptl_crystal_size_min     0.150
_cell_measurement_temperature     298
_refine_ls_hydrogen_treatment    'refxyz'
 
 
# Submission details
_diffrn_measurement_device  'KappaCCD'
_computing_data_collection  'KappaCCD'
_computing_data_reduction  'Denzo and Scalepak (Otwinowski & Minor, 1997)'
 
_diffrn_radiation_source  'fine-focus sealed tube'
_diffrn_ambient_temperature     298
_diffrn_reflns_limit_h_min    -16
_diffrn_reflns_limit_h_max     16
_diffrn_reflns_limit_k_min    -15
_diffrn_reflns_limit_k_max     15
_diffrn_reflns_limit_l_min    -16
_diffrn_reflns_limit_l_max     15
 
loop_
 _diffrn_radiation_wavelength     0.71073
_diffrn_radiation_wavelength_id all
 
 
_diffrn_orient_matrix_type 'X=UH'
_diffrn_orient_matrix_UB_11    0.01271
_diffrn_orient_matrix_UB_12    0.07033
_diffrn_orient_matrix_UB_13   -0.05153
_diffrn_orient_matrix_UB_21   -0.04320
_diffrn_orient_matrix_UB_22   -0.04379
_diffrn_orient_matrix_UB_23   -0.07041
_diffrn_orient_matrix_UB_31   -0.07296
_diffrn_orient_matrix_UB_32    0.04666
_diffrn_orient_matrix_UB_33    0.01575
 
_cell_formula_units_Z     4
_exptl_crystal_density_diffrn    1.389
_exptl_crystal_density_method  'not measured'
_exptl_special_details
;
?
;
_chemical_formula_weight   294.307
_diffrn_radiation_type    ' MoK\a'
 
loop_
 _symmetry_equiv_pos_as_xyz
'+X,+Y,+Z'
'-X,-Y,-Z'
'-X,+Y+ 1/2,-Z+ 1/2'
'+X,-Y+ 1/2,+Z+ 1/2'
 
_symmetry_space_group_name_H-M 'P 21/c   '
_space_group_name_Hall  '-P 2ybc '
_symmetry_cell_setting 'Monoclinic'
_chemical_formula_moiety  ' C16 H12 N4 O, H2 O '
_chemical_formula_sum     ' C16 H14 N4 O2 '
_chemical_name_systematic
;
 ?
;
_cell_length_a           11.5919(5)
_cell_length_b           10.6957(4)
_cell_length_c           11.5810(4)
_cell_angle_alpha                90.00
_cell_angle_beta          101.4697(14)
_cell_angle_gamma                90.00
_cell_volume             1407.18(9)
_diffrn_reflns_number  18967
_diffrn_reflns_theta_max  30.07
_diffrn_reflns_theta_min   2.96
_diffrn_reflns_theta_full  30.07
_cell_measurement_reflns_used     7892
_cell_measurement_theta_min        2.910
_cell_measurement_theta_max        30.034
_diffrn_measurement_method       'CCD'
_computing_cell_refinement 'HKL Scalepack (Otwinowski & Minor 1997)'
_diffrn_reflns_av_R_equivalents   0.12
_computing_structure_solution   'SIR92 (Altomare et al., 1994)'
_atom_sites_solution_primary direct
_atom_sites_solution_secondary difmap
_exptl_absorpt_correction_type  none
_exptl_absorpt_correction_T_min   ?
_exptl_absorpt_correction_T_max   ?
 
loop_
 _atom_type_symbol
 _atom_type_description
 _atom_type_scat_dispersion_real
 _atom_type_scat_dispersion_imag
 _atom_type_scat_source
 'C'  'C'   0.0033   0.0016
 'International Tables Vol C Tables 4.2.6.8 and 6.1.1.4'
 'H'  'H'   0.0000   0.0000
 'International Tables Vol C Tables 4.2.6.8 and 6.1.1.4'
 'N'  'N'   0.0061   0.0033
 'International Tables Vol C Tables 4.2.6.8 and 6.1.1.4'
 'O'  'O'   0.0106   0.0060
 'International Tables Vol C Tables 4.2.6.8 and 6.1.1.4'
 
_reflns_number_total              4059
_reflns_number_gt                 1640
_reflns_threshold_expression      >2sigma(I)
 
_computing_structure_refinement   'SHELXL-97 (Sheldrick, 1997)'
_refine_special_details
;
 Refinement of F^2^ against ALL reflections.  The weighted R-factor wR and
 goodness of fit S are based on F^2^, conventional R-factors R are based
 on F, with F set to zero for negative F^2^. The threshold expression of
 F^2^ > 2sigma(F^2^) is used only for calculating R-factors(gt) etc. and is
 not relevant to the choice of reflections for refinement.  R-factors based
 on F^2^ are statistically about twice as large as those based on F, and R-
 factors based on ALL data will be even larger.
;
 
_refine_ls_structure_factor_coef  Fsqd
_refine_ls_matrix_type            full
_refine_ls_weighting_scheme       calc
_refine_ls_weighting_details
 'calc w=1/[\s^2^(Fo^2^)+ (0.1000P)^2^+0.0000P] where P=(Fo^2^+2Fc^2^)/3'
_refine_ls_extinction_method      none
_refine_ls_extinction_coef        ?
_refine_ls_number_reflns          4059
_refine_ls_number_parameters      199
_refine_ls_number_restraints      0
_refine_ls_R_factor_all           0.1924
_refine_ls_R_factor_gt            0.0669
_refine_ls_wR_factor_ref          0.2079
_refine_ls_wR_factor_gt           0.1568
_refine_ls_goodness_of_fit_ref    0.939
_refine_ls_restrained_S_all       0.939
_refine_ls_shift/su_max           0.000
_refine_ls_shift/su_mean          0.000
 

loop_
 _atom_site_label
 _atom_site_type_symbol
 _atom_site_fract_x
 _atom_site_fract_y
 _atom_site_fract_z
 _atom_site_U_iso_or_equiv
 _atom_site_adp_type
 _atom_site_occupancy
 _atom_site_symmetry_multiplicity
 _atom_site_calc_flag
 _atom_site_refinement_flags
 _atom_site_disorder_assembly
 _atom_site_disorder_group
O1 O 0.23533(16) 0.38141(17) 0.46796(16) 0.0563(5) Uani 1 1 d . . .
O2 O 0.32110(15) -0.05683(16) 0.15063(15) 0.0552(5) Uani 1 1 d . . .
N3 N 0.36572(17) 0.36100(18) 0.34407(17) 0.0441(5) Uani 1 1 d . . .
N4 N 0.31698(15) 0.1791(2) 0.26147(16) 0.0396(5) Uani 1 1 d . . .
C5 C 0.23090(19) 0.1978(2) 0.3372(2) 0.0388(6) Uani 1 1 d . . .
N6 N 0.48537(17) 0.2871(2) 0.21992(18) 0.0468(6) Uani 1 1 d . . .
C7 C 0.2738(2) 0.3242(3) 0.3929(2) 0.0423(6) Uani 1 1 d . . .
N8 N 0.5461(2) 0.1233(2) 0.0933(2) 0.0586(7) Uani 1 1 d . . .
C9 C 0.3925(2) 0.2722(2) 0.26917(19) 0.0395(6) Uani 1 1 d . . .
C10 C 0.3342(2) 0.0124(3) 0.4528(2) 0.0529(7) Uani 1 1 d . . .
C11 C 0.10463(19) 0.2055(2) 0.2638(2) 0.0392(6) Uani 1 1 d . . .
C12 C 0.2420(2) 0.0980(2) 0.4331(2) 0.0410(6) Uani 1 1 d . . .
C13 C 0.5128(2) 0.1964(3) 0.1522(2) 0.0449(6) Uani 1 1 d . . .
C14 C 0.1596(2) 0.0924(3) 0.5060(2) 0.0567(8) Uani 1 1 d . . .
C15 C 0.1689(3) 0.0029(3) 0.5934(2) 0.0633(8) Uani 1 1 d . . .
C16 C 0.0706(2) 0.1234(2) 0.1715(2) 0.0489(7) Uani 1 1 d . . .
C17 C -0.0432(2) 0.1257(3) 0.1058(2) 0.0555(8) Uani 1 1 d . . .
C18 C 0.3421(3) -0.0765(3) 0.5411(2) 0.0623(8) Uani 1 1 d . . .
C19 C -0.1233(2) 0.2096(3) 0.1308(2) 0.0580(8) Uani 1 1 d . . .
C20 C 0.0230(2) 0.2893(3) 0.2892(3) 0.0645(9) Uani 1 1 d . . .
C21 C -0.0906(2) 0.2918(3) 0.2225(3) 0.0715(9) Uani 1 1 d . . .
C22 C 0.2596(3) -0.0814(3) 0.6111(2) 0.0618(8) Uani 1 1 d . . .
H2A H 0.3807 -0.0639 0.1041 0.066 Uiso 1 1 d R . .
H2B H 0.3420 -0.0639 0.2348 0.066 Uiso 1 1 d R . .
H3 H 0.4012 0.4411 0.3649 0.053 Uiso 1 1 d R . .
H4 H 0.3130 0.1047 0.2144 0.048 Uiso 1 1 d R . .
H10 H 0.3922 0.0161 0.4042 0.063 Uiso 1 1 d R . .
H14 H 0.0965 0.1521 0.4936 0.068 Uiso 1 1 d R . .
H15 H 0.1108 -0.0018 0.6419 0.076 Uiso 1 1 d R . .
H16 H 0.1269 0.0645 0.1533 0.059 Uiso 1 1 d R . .
H17 H -0.0661 0.0677 0.0422 0.067 Uiso 1 1 d R . .
H18 H 0.4060 -0.1354 0.5542 0.075 Uiso 1 1 d R . .
H19 H -0.2013 0.2121 0.0836 0.070 Uiso 1 1 d R . .
H20 H 0.0456 0.3476 0.3528 0.077 Uiso 1 1 d R . .
H21 H -0.1481 0.3488 0.2414 0.086 Uiso 1 1 d R . .
H22 H 0.2658 -0.1430 0.6723 0.074 Uiso 1 1 d R . .
 
loop_
 _atom_site_aniso_label
 _atom_site_aniso_U_11
 _atom_site_aniso_U_22
 _atom_site_aniso_U_33
 _atom_site_aniso_U_23
 _atom_site_aniso_U_13
 _atom_site_aniso_U_12
O1 0.0553(11) 0.0596(13) 0.0548(11) -0.0216(10) 0.0130(9) -0.0038(9)
O2 0.0598(12) 0.0559(12) 0.0503(10) 0.0005(9) 0.0124(8) 0.0037(9)
N3 0.0436(12) 0.0387(12) 0.0491(12) -0.0073(10) 0.0068(10) -0.0075(10)
N4 0.0361(11) 0.0393(12) 0.0431(11) -0.0068(9) 0.0070(9) -0.0042(9)
C5 0.0340(12) 0.0417(14) 0.0403(13) -0.0042(11) 0.0067(10) 0.0007(11)
N6 0.0427(12) 0.0479(14) 0.0509(13) -0.0062(11) 0.0117(10) -0.0081(10)
C7 0.0367(13) 0.0473(15) 0.0401(13) -0.0017(12) 0.0006(11) -0.0010(12)
N8 0.0542(14) 0.0596(16) 0.0608(15) -0.0073(13) 0.0088(12) 0.0031(12)
C9 0.0371(13) 0.0399(15) 0.0392(13) 0.0010(11) 0.0023(11) -0.0008(11)
C10 0.0426(15) 0.0613(18) 0.0526(16) 0.0041(14) 0.0044(12) -0.0016(13)
C11 0.0361(12) 0.0402(14) 0.0412(13) 0.0015(11) 0.0072(10) -0.0021(11)
C12 0.0382(13) 0.0438(15) 0.0388(13) -0.0033(11) 0.0025(11) -0.0031(11)
C13 0.0365(13) 0.0508(17) 0.0452(14) 0.0041(14) 0.0029(11) -0.0046(12)
C14 0.0548(17) 0.0619(19) 0.0564(17) 0.0033(15) 0.0181(14) 0.0069(14)
C15 0.0673(19) 0.076(2) 0.0489(17) 0.0045(15) 0.0179(14) -0.0089(17)
C16 0.0410(14) 0.0527(17) 0.0506(16) -0.0084(13) 0.0034(12) 0.0012(12)
C17 0.0427(15) 0.068(2) 0.0520(16) -0.0077(14) -0.0002(13) -0.0044(14)
C18 0.0526(16) 0.067(2) 0.0611(18) 0.0137(16) -0.0035(15) 0.0048(15)
C19 0.0412(15) 0.063(2) 0.0639(18) 0.0078(15) -0.0044(13) -0.0013(14)
C20 0.0493(16) 0.063(2) 0.076(2) -0.0225(16) 0.0008(15) 0.0062(15)
C21 0.0431(16) 0.068(2) 0.099(2) -0.0164(18) 0.0025(16) 0.0129(15)
C22 0.0623(19) 0.070(2) 0.0491(17) 0.0112(15) 0.0000(15) -0.0081(17)
 
_geom_special_details
;
 All esds (except the esd in the dihedral angle between two l.s. planes)
 are estimated using the full covariance matrix.  The cell esds are taken
 into account individually in the estimation of esds in distances, angles
 and torsion angles; correlations between esds in cell parameters are only
 used when they are defined by crystal symmetry.  An approximate (isotropic)
 treatment of cell esds is used for estimating esds involving l.s. planes.
;
 
loop_
 _geom_bond_atom_site_label_1
 _geom_bond_atom_site_label_2
 _geom_bond_distance
 _geom_bond_site_symmetry_2
 _geom_bond_publ_flag
O1 C7 1.218(3) . ?
N3 C7 1.360(3) . ?
N3 C9 1.363(3) . ?
N4 C9 1.318(3) . ?
N4 C5 1.467(3) . ?
C5 C12 1.527(3) . ?
C5 C7 1.538(4) . ?
C5 C11 1.542(3) . ?
N6 C9 1.324(3) . ?
N6 C13 1.326(3) . ?
N8 C13 1.153(3) . ?
C10 C12 1.391(3) . ?
C10 C18 1.387(4) . ?
C11 C16 1.380(3) . ?
C11 C20 1.377(4) . ?
C12 C14 1.396(4) . ?
C14 C15 1.382(4) . ?
C15 C22 1.369(4) . ?
C16 C17 1.386(3) . ?
C17 C19 1.362(4) . ?
C18 C22 1.372(4) . ?
C19 C21 1.373(4) . ?
C20 C21 1.388(4) . ?

 
loop_
 _geom_angle_atom_site_label_1
 _geom_angle_atom_site_label_2
 _geom_angle_atom_site_label_3
 _geom_angle
 _geom_angle_site_symmetry_1
 _geom_angle_site_symmetry_3
 _geom_angle_publ_flag
C7 N3 C9 111.1(2) . . ?
C9 N4 C5 112.2(2) . . ?
N4 C5 C12 111.76(19) . . ?
N4 C5 C7 99.73(18) . . ?
C12 C5 C7 109.62(18) . . ?
N4 C5 C11 111.22(18) . . ?
C12 C5 C11 111.83(19) . . ?
C7 C5 C11 112.11(19) . . ?
C9 N6 C13 118.6(2) . . ?
O1 C7 N3 125.4(2) . . ?
O1 C7 C5 127.4(2) . . ?
N3 C7 C5 107.1(2) . . ?
N4 C9 N6 130.4(2) . . ?
N4 C9 N3 109.7(2) . . ?
N6 C9 N3 119.9(2) . . ?
C12 C10 C18 120.6(3) . . ?
C16 C11 C20 118.5(2) . . ?
C16 C11 C5 119.1(2) . . ?
C20 C11 C5 122.3(2) . . ?
C10 C12 C14 117.9(2) . . ?
C10 C12 C5 122.0(2) . . ?
C14 C12 C5 120.1(2) . . ?
N8 C13 N6 173.7(3) . . ?
C15 C14 C12 120.6(3) . . ?
C22 C15 C14 120.8(3) . . ?
C11 C16 C17 120.5(2) . . ?
C19 C17 C16 120.7(3) . . ?
C22 C18 C10 120.6(3) . . ?
C17 C19 C21 119.4(2) . . ?
C11 C20 C21 120.6(3) . . ?
C19 C21 C20 120.2(3) . . ?
C15 C22 C18 119.4(3) . . ?

 
_diffrn_measured_fraction_theta_max    0.982
_diffrn_measured_fraction_theta_full   0.982
_refine_diff_density_max    0.319
_refine_diff_density_min   -0.455
_refine_diff_density_rms    0.056
 
_publ_section_references
;
Mackay, S., Gilmore, C. J.,Edwards, C., Stewart, N. & Shankland, K.
(1999). maXus  Computer Program for the Solution and Refinement of
Crystal Structures. Bruker Nonius, The Netherlands, MacScience, Japan
& The University of Glasgow.

Johnson, C. K. (1976). ORTEP-II. A Fortran Thermal-Ellipsoid Plot
Program. Report ORNL-5138. Oak Ridge National Laboratory, Oak Ridge,
Tennessee, USA.

Otwinowski, Z. and Minor, W, (1997). In Methods in Enzymology, 276,
edited by C.W. Carter, Jr. & R.M. Sweet pp. 307-326,
New York:Academic Press.

Altomare, A., Cascarano, G., Giacovazzo, C., Guagliardi, A.,
Burla, M. C., Polidori, G. & Camalli, M. (1994). J. Appl. Cryst. 27, 435.

Sheldrick, G. M. (1997).  SHELXL97.  Program for the Refinement of Crystal
Structures.  University of G\"ottingen, Germany.

;
 
# Intensity data
 
loop_
 _refln_index_h
 _refln_index_k
 _refln_index_l
 _refln_F_squared_meas
 _refln_F_squared_calc
 _refln_F_squared_sigma
   0   0   2    2002.5    2332.9      36.8
   0   0   4     366.9     392.9       8.0
   0   0   6     189.4     247.8       6.3
   0   0   8     387.5     435.5      10.8
   0   0  10     148.5     175.5       7.5
   0   0  12      48.7      37.6      10.3
   0   0  14     -30.3       6.2      19.7
   0   1   2     458.2     463.2       6.9
   0   1   3    5418.0    5503.4      71.8
   0   1   4      12.7      15.5       1.4
   0   1   5      11.4      16.4       1.5
   0   1   6     505.1     429.8       9.1
   0   1   7     680.9     734.0      11.0
   0   1   8      43.2      49.2       2.9
   0   1   9      41.2      33.3       3.3
   0   1  10      36.7      37.4       3.8
   0   1  11      -9.4       0.3       5.4
   0   1  12      22.0      33.2       7.6
   0   1  13      21.5       0.0      12.4
   0   1  14     -23.8      23.1      15.2
   0   1  15      37.2       4.6      23.1
   0   2   0    3540.0    3879.2      94.9
   0   2   1    1141.2    1299.6      20.8
   0   2   2   18288.7   18433.3     880.3
   0   2   3    1964.7    1840.2      27.1
   0   2   4    1734.1    1597.5      24.6
   0   2   5      85.3      72.6       2.6
   0   2   6     128.9     119.2       3.7
   0   2   7     326.7     280.0       7.5
   0   2   8     315.1     265.3       7.3
   0   2   9      58.8      83.9       2.8
   0   2  10       8.4       8.5       6.5
   0   2  11      48.4      59.9       6.8
   0   2  12     -19.9       7.6       8.3
   0   2  13      31.5      10.7      14.0
   0   2  14      50.8       1.8      22.2
   0   2  15      32.7      17.0      26.8
   0   3   1    6215.6    6651.4     119.2
   0   3   2    2055.5    2074.6      38.7
   0   3   3     153.1     138.2       3.7
   0   3   4     471.8     465.0       8.0
   0   3   5    1704.0    1501.4      27.1
   0   3   6       7.6       3.1       1.6
   0   3   7      87.7      79.4       4.9
   0   3   8     526.3     473.0      13.9
   0   3   9      11.3       2.3       5.3
   0   3  10      22.7       9.3       7.7
   0   3  11      28.2      30.0       6.8
   0   3  12      40.8      31.7       8.4
   0   3  13     -44.1      44.1      14.6
   0   3  14     -25.3      20.2      15.3
   0   3  15       7.4       3.6      21.0
   0   4   0    1492.5    1520.2      38.5
   0   4   1      40.4      53.9       2.7
   0   4   2    2651.5    2723.0      48.7
   0   4   3      87.0      83.8       3.4
   0   4   4     406.9     379.1       8.2
   0   4   5    1085.1     921.3      19.7
   0   4   6     261.4     227.7       5.9
   0   4   7      25.0       9.6       5.6
   0   4   8      -8.8       2.2       6.3
   0   4   9     252.7     268.4      10.2
   0   4  10      31.0      18.5       9.5
   0   4  11     218.4     221.3      13.7
   0   4  12      26.9      14.5      12.6
   0   4  13      -9.8      18.7      15.1
   0   4  14      11.0       8.6      17.2
   0   5   1      89.9     104.0       3.9
   0   5   2     307.2     361.9       7.7
   0   5   3     354.6     301.7       7.9
   0   5   4      16.5      13.2       2.6
   0   5   5     151.0     146.8       5.2
   0   5   6       4.9       8.8       2.9
   0   5   7     144.2     150.7       4.9
   0   5   8     -10.4       5.9       7.4
   0   5   9      13.7      11.5       8.2
   0   5  10     -23.7       9.4       9.9
   0   5  11     -17.3       1.9      10.4
   0   5  12      17.2       0.8      11.4
   0   5  13     -15.3       1.9      12.3
   0   5  14     -34.8       1.6      18.5
   0   6   0       3.6       3.7       5.4
   0   6   1     239.7     275.1       7.4
   0   6   2     207.9     195.7       6.4
   0   6   3      36.9      43.9       3.7
   0   6   4     104.3      94.2       5.1
   0   6   5      23.8      19.7       3.5
   0   6   6      23.9      21.3       4.1
   0   6   7     200.2     215.0       7.9
   0   6   8      10.5      10.6       2.3
   0   6   9     310.8     331.6      16.1
   0   6  10      14.4       0.6       8.7
   0   6  11      16.3      39.8      11.1
   0   6  12      15.0       9.4      14.1
   0   6  13      16.7       4.3      18.6
   0   6  14      16.2       3.0      23.2
   0   7   1     160.0     159.7       7.2
   0   7   2     146.7     146.0       6.4
   0   7   3       6.3       4.6       3.9
   0   7   4      76.8      71.6       5.3
   0   7   5      56.8      46.5       5.5
   0   7   6      93.2      86.3       6.7
   0   7   7      10.0       0.6       4.8
   0   7   8      17.5      21.5       5.7
   0   7   9     -14.2       5.6       7.3
   0   7  10     -18.7       0.9      10.2
   0   7  11     -35.4       9.3      13.5
   0   7  12     -33.9       2.0      17.9
   0   7  13     -16.0       0.6      21.1
   0   8   0      20.1      52.2       9.0
   0   8   1      -7.0       4.3       8.4
   0   8   2     474.5     496.3      14.7
   0   8   3     559.3     516.1      16.9
   0   8   4      12.5       2.2       6.6
   0   8   5     322.1     324.3      12.7
   0   8   6      -8.9       0.6       6.1
   0   8   7      11.8       0.2       7.1
   0   8   8      67.6      87.9       9.4
   0   8   9      17.7       1.9      12.3
   0   8  10      61.6      35.6      17.0
   0   8  11     -25.2      15.0      16.0
   0   8  12     -27.2       0.8      23.9
   0   8  13      26.7       5.2      26.5
   0   9   1       9.4       6.9       6.3
   0   9   2      32.0      27.5       7.0
   0   9   3       7.9       0.0       8.0
   0   9   4      49.2      54.4       7.9
   0   9   5      24.9      23.5       8.3
   0   9   6     -16.5       1.1       7.3
   0   9   7       9.5       0.8       7.3
   0   9   8      63.8      60.9      12.0
   0   9   9      10.7       0.4      11.3
   0   9  10      37.0       4.6      18.8
   0   9  11     -44.8       1.5      20.1
   0   9  12     -27.1       1.1      22.2
   0  10   0     564.6     577.3      28.1
   0  10   1      51.7      50.3       8.5
   0  10   2      -7.4       6.5       7.7
   0  10   3     199.3     184.2      12.2
   0  10   4      61.0      48.5       8.6
   0  10   5      92.4     100.9      11.0
   0  10   6      50.4      42.1       9.2
   0  10   7     -12.4       2.1       8.7
   0  10   8     -24.9       0.5      12.9
   0  10   9     -29.0      36.8      14.3
   0  10  10     -35.5       0.1      20.4
   0  10  11      44.8       0.6      24.6
   0  11   1     245.7     215.0      15.3
   0  11   2      90.1      79.3      11.6
   0  11   3       7.6      17.3      10.6
   0  11   4      37.5      15.7      11.6
   0  11   5      -5.6       8.7       4.0
   0  11   6      66.3      49.7      14.1
   0  11   7      11.8       0.4      13.1
   0  11   8      42.8       4.2      18.6
   0  11   9     -24.8       1.7      20.2
   0  11  10      52.4       2.4      26.6
   0  12   0     141.0     123.0      16.6
   0  12   1     164.1     155.0      14.7
   0  12   2     107.5     106.9      13.3
   0  12   3     -11.2      19.2      11.7
   0  12   4      18.2       0.3      10.7
   0  12   5      23.7       0.1      11.0
   0  12   6      25.4      20.1      15.5
   0  12   7     -18.5       0.3      17.4
   0  12   8      50.1       0.1      21.9
   0  12   9     -43.9      13.5      23.7
   0  13   1      45.0      27.9      11.6
   0  13   2      17.5       9.9      12.6
   0  13   3      25.6       4.5      15.3
   0  13   4     -32.5      26.7      12.8
   0  13   5     -13.8       9.1      14.5
   0  13   6     -16.3       0.6      16.6
   0  13   7      -8.2       0.9      15.7
   0  13   8      24.3      17.5      18.5
   0  14   0     -21.0      19.2      29.2
   0  14   1      -7.5      17.3      19.7
   0  14   2     -41.6      12.3      26.8
   0  14   3     -21.6       5.1      12.9
   0  14   4      15.8       0.0      24.3
   0  14   5     -12.3       3.1      50.8
   0  15   1     -27.0       3.9      30.4
   1   0 -14      36.4      44.2      20.5
   1   0 -12      97.5      79.9      11.0
   1   0 -10      18.9      33.5       4.8
   1   0  -8      24.7      19.7       3.6
   1   0  -6     549.4     468.0      12.6
   1   0  -4       9.6       7.4       1.7
   1   0  -2    2418.3    2477.4      58.3
   1   0   2    2081.6    2187.1      37.3
   1   0   4     376.3     348.6       8.9
   1   0   6     829.2     912.9      21.9
   1   0   8      -7.0       0.0       3.8
   1   0  10     389.9     342.7      12.5
   1   0  12      68.9      57.2      14.4
   1   0  14       1.9       0.3       2.5
   1   1 -15      48.3       0.0      28.2
   1   1 -14     -19.0       1.6      15.6
   1   1 -13     108.2     133.4      13.5
   1   1 -12      47.1      27.9       7.3
   1   1 -11     379.4     348.0      12.1
   1   1 -10      58.5      55.1       4.1
   1   1  -9       7.2       4.3       2.5
   1   1  -8      21.8      26.3       2.9
   1   1  -7      12.1       4.3       3.1
   1   1  -6     182.4     208.3       4.3
   1   1  -5      20.3      29.4       1.9
   1   1  -4    1104.8     940.7      15.3
   1   1  -3    1030.6    1118.5      15.2
   1   1  -2    1422.3    1476.3      25.9
   1   1  -1       3.0       1.0       0.5
   1   1   1     106.9     129.8       1.9
   1   1   2      23.5      23.0       0.9
   1   1   3    3433.3    3633.5      40.9
   1   1   4    1788.3    1727.7      25.0
   1   1   5      97.4     111.2       2.3
   1   1   6     158.4     147.0       3.5
   1   1   7     361.1     282.6       6.9
   1   1   8     142.9     135.1       4.1
   1   1   9       9.3      12.4       2.7
   1   1  10      38.7      37.2       3.2
   1   1  11     125.8     119.9       7.7
   1   1  12      82.8      86.0      11.8
   1   1  13     -18.2       0.7      11.8
   1   1  14     -29.1       4.5      13.4
   1   1  15      26.5       0.6      21.5
   1   2 -15     -35.5       7.4      28.9
   1   2 -14     102.3      78.2      19.3
   1   2 -13      99.4     116.2      13.6
   1   2 -12      19.0       2.1       7.4
   1   2 -11     -17.1       3.3       5.1
   1   2 -10      76.0      98.2       5.0
   1   2  -9      -6.4       5.5       2.7
   1   2  -8      15.3      13.3       2.7
   1   2  -7       9.2       4.2       2.8
   1   2  -6     373.0     333.6       7.8
   1   2  -5     896.2     893.4      15.2
   1   2  -4     725.0     710.0      12.3
   1   2  -3      47.0      30.6       2.0
   1   2  -2    5231.4    5311.9     103.0
   1   2  -1     146.5     145.9       2.6
   1   2   0     114.2     158.5       2.4
   1   2   1    1196.8    1352.7      16.8
   1   2   2    5808.7    6395.6      91.4
   1   2   3       5.3       5.6       0.9
   1   2   4     928.8     898.6      15.8
   1   2   5     684.3     550.5      12.1
   1   2   6     191.6     181.9       5.2
   1   2   7      18.4      13.5       3.6
   1   2   8      97.8      82.0       5.5
   1   2   9     -15.9       6.7       5.4
   1   2  10      27.9      29.3       5.8
   1   2  11       5.2       6.2       8.0
   1   2  12      21.6      32.0       8.8
   1   2  13      65.0      67.4      12.3
   1   2  14      37.9      29.9      13.4
   1   2  15      41.3      17.9      21.1
   1   3 -15     -24.1       0.0      20.1
   1   3 -14     -25.2       3.5      19.5
   1   3 -13     -12.2       0.2      12.8
   1   3 -12      13.8       0.4       9.7
   1   3 -11      38.5      36.0       7.8
   1   3 -10      -6.8       1.4       2.8
   1   3  -9      -7.6       1.1       2.8
   1   3  -8     341.1     389.2       8.7
   1   3  -7     226.6     223.0       5.9
   1   3  -6       9.7      13.4       2.4
   1   3  -5     192.3     195.3       4.6
   1   3  -4    1993.0    1648.1      31.8
   1   3  -3    3424.2    3443.6      58.0
   1   3  -2      50.1      38.7       2.1
   1   3  -1       6.9       8.3       1.5
   1   3   0      71.5      94.7       2.4
   1   3   1      76.9      57.0       2.3
   1   3   2    5782.1    5815.0      98.3
   1   3   3    1390.7    1170.1      18.9
   1   3   4      17.0      16.2       1.4
   1   3   5     126.7     134.1       4.4
   1   3   6     313.9     301.6       7.4
   1   3   7      29.3      29.7       3.9
   1   3   8     -11.3       0.3       6.6
   1   3   9     139.6     141.1       7.2
   1   3  10      12.6       1.7       7.2
   1   3  11     102.3     107.5       8.7
   1   3  12      14.5       0.7       9.4
   1   3  13      40.6      27.7      13.1
   1   3  14      39.2      20.4      17.9
   1   3  15      19.3       0.8      40.8
   1   4 -15      34.8      19.1      30.3
   1   4 -14     -34.8       5.6      19.5
   1   4 -13     -15.2       1.4      16.8
   1   4 -12      28.9       5.4      12.4
   1   4 -11     -16.3       0.5       9.4
   1   4 -10      12.2       2.0       6.6
   1   4  -9       7.6       0.0       2.8
   1   4  -8      -3.7       0.1       2.1
   1   4  -7      91.7      83.7       3.8
   1   4  -6     129.5     125.5       4.1
   1   4  -5     321.9     300.6       6.3
   1   4  -4      16.5      20.4       2.5
   1   4  -3      -6.5       0.7       2.3
   1   4  -2     275.3     294.8       6.0
   1   4  -1     167.6     189.8       4.5
   1   4   0       3.3       5.7       1.7
   1   4   1      12.7       3.5       2.1
   1   4   2     273.9     233.0       5.9
   1   4   3      45.3      35.9       2.7
   1   4   4     948.7     916.2      15.2
   1   4   5     146.3     133.6       4.2
   1   4   6      -8.6       4.5       4.3
   1   4   7      15.9       1.5       5.1
   1   4   8      17.6       2.3       8.1
   1   4   9      20.0       3.0       8.6
   1   4  10      18.7      19.9       7.4
   1   4  11      61.8      51.1       8.2
   1   4  12      14.0       0.6      10.2
   1   4  13     -27.2       2.8      18.8
   1   4  14       0.2       0.0       0.8
   1   5 -14      -8.3       1.8      22.1
   1   5 -13      26.9       9.6      16.4
   1   5 -12      19.3       1.2      12.5
   1   5 -11      -3.1       0.0       3.1
   1   5 -10      28.8      13.8      10.1
   1   5  -9     282.2     351.0      10.1
   1   5  -8      54.2      57.7       4.3
   1   5  -7      42.1      41.4       4.0
   1   5  -6     119.0     116.6       4.7
   1   5  -5     392.9     375.0       8.4
   1   5  -4     -11.2       0.2       3.0
   1   5  -3      10.7       5.3       2.7
   1   5  -2      -7.5       0.1       3.1
   1   5  -1     275.9     237.1       7.1
   1   5   0    1890.9    2025.3      38.1
   1   5   1     161.4     142.3       4.9
   1   5   2       8.8      15.2       2.5
   1   5   3     306.4     270.1       7.3
   1   5   4     750.1     670.4      14.3
   1   5   5     163.0     169.6       4.9
   1   5   6     118.9     125.9       4.8
   1   5   7     235.0     237.4      14.0
   1   5   8      30.6      28.8       8.6
   1   5   9      62.3      72.7       9.8
   1   5  10      44.5      56.1      10.0
   1   5  11     -23.2       0.0      11.6
   1   5  12      14.6       4.1      10.2
   1   5  13      23.1      24.6      23.5
   1   5  14      -8.0       0.2      24.5
   1   6 -14      29.5       5.2      19.9
   1   6 -13      29.1       0.9      18.4
   1   6 -12     -19.1       2.6      12.2
   1   6 -11      14.6       4.5       9.0
   1   6 -10      37.0      34.8      10.0
   1   6  -9      60.6      57.5       5.1
   1   6  -8      19.3      18.2       3.9
   1   6  -7     -10.3       8.9       3.8
   1   6  -6     -13.2       2.1       4.6
   1   6  -5     602.0     610.0      15.7
   1   6  -4      42.4      49.4       3.8
   1   6  -3     435.3     390.8       9.9
   1   6  -2     583.7     603.4      12.9
   1   6  -1     410.8     468.0      10.1
   1   6   0     -10.3       0.7       3.1
   1   6   1     399.7     381.9      10.8
   1   6   2     250.8     236.0       6.9
   1   6   3     198.8     198.3       6.0
   1   6   4      29.6      27.6       4.1
   1   6   5      -4.6       2.3       2.3
   1   6   6     149.3     146.9       6.7
   1   6   7     340.8     631.6      11.2
   1   6   8      37.1      31.2       7.8
   1   6   9     109.1     122.6       9.3
   1   6  10      69.3      56.8      10.9
   1   6  11      41.4      24.5      10.9
   1   6  12      24.0       2.8      10.5
   1   6  13       5.6       9.7      15.3
   1   6  14       1.7       0.3      19.2
   1   7 -14     -41.3       6.4      32.8
   1   7 -13     -36.3       2.1      23.1
   1   7 -12     -27.8       0.0      20.9
   1   7 -11     -27.5      22.2      15.4
   1   7 -10      15.8       9.7       9.8
   1   7  -9      19.4       4.0       8.4
   1   7  -8      86.5     110.7       8.0
   1   7  -7     -19.1       8.4       6.0
   1   7  -6     108.1      97.7       6.4
   1   7  -5     147.3     137.8       7.9
   1   7  -4     190.1     191.2       8.1
   1   7  -3     -10.6       0.4       4.5
   1   7  -2     130.7     127.9       5.8
   1   7  -1     193.5     220.1       6.4
   1   7   0       7.6       1.5       4.4
   1   7   1     103.9     129.7       5.3
   1   7   2     199.2     180.3       7.8
   1   7   3       8.5       0.1       4.8
   1   7   4      16.3      18.1       4.5
   1   7   5      31.5      30.9       4.8
   1   7   6    -109.4     127.5       6.1
   1   7   7      25.1      27.4       3.7
   1   7   8      19.4      21.5      11.8
   1   7   9     -10.7       1.2       7.8
   1   7  10     -47.3       4.6      17.0
   1   7  11      34.3      38.9      15.0
   1   7  12      19.8       2.6      13.5
   1   7  13      49.1      34.3      17.8
   1   8 -13     -16.3       5.8      16.1
   1   8 -12      16.1       0.4      17.1
   1   8 -11       0.0      13.1       0.4
   1   8 -10       2.0       5.1       2.5
   1   8  -9      18.3       0.3      10.4
   1   8  -8      88.4      91.5       8.4
   1   8  -7     -15.7       0.4       9.8
   1   8  -6      21.5       4.7       5.0
   1   8  -5      43.6      42.2       6.3
   1   8  -4     252.1     242.2      10.8
   1   8  -3     107.0     105.6       7.0
   1   8  -2      13.8      19.2       5.7
   1   8  -1      87.5      93.4       6.9
   1   8   0      12.9      15.4       6.0
   1   8   1       6.0       0.2       4.9
   1   8   2      23.4      17.2       5.5
   1   8   3      33.7      22.7       5.9
   1   8   4      -7.3       0.5       4.9
   1   8   5     100.2     114.9       6.9
   1   8   6     101.8     109.3       7.9
   1   8   7      91.8     145.9       8.6
   1   8   8      81.4      68.4      12.5
   1   8   9     -15.5      13.3       9.4
   1   8  10     -15.3       2.1      14.8
   1   8  11      38.7      15.9      14.5
   1   8  12     -19.0       0.1      17.2
   1   8  13      33.5      12.7      26.3
   1   9 -13      -0.5      14.6      50.1
   1   9 -12     -24.4       0.3      21.7
   1   9 -11     -24.6       0.6      18.9
   1   9 -10      21.5       0.0      14.5
   1   9  -9      78.7      52.9      17.0
   1   9  -8       8.2       2.8      10.3
   1   9  -7      29.3      20.2       8.5
   1   9  -6      22.4      24.1       6.9
   1   9  -5      15.3       2.6       8.9
   1   9  -4      20.9      24.6       7.5
   1   9  -3      15.1       6.6       8.6
   1   9  -2      20.3       7.4       6.9
   1   9  -1      19.1      13.9       5.6
   1   9   0     -10.6       0.2       8.1
   1   9   1      96.4      75.7       9.1
   1   9   2     162.4     178.8       9.8
   1   9   3      78.3      91.0       8.8
   1   9   4     177.4     188.0       9.4
   1   9   5      -5.3       1.8       6.8
   1   9   6      37.2      41.3       8.7
   1   9   7      14.5       5.9      10.9
   1   9   8     -19.6       2.3      10.5
   1   9   9      12.7       7.3      11.1
   1   9  10     -18.1       0.3      13.5
   1   9  11     -50.2       0.2      24.2
   1   9  12      46.3      48.0      19.5
   1  10 -12      53.0      23.8      28.4
   1  10 -11     -13.7       0.0      20.4
   1  10 -10     -17.5       0.6      17.4
   1  10  -9      50.6      33.7      22.6
   1  10  -8       1.2       1.2       2.0
   1  10  -7      15.2       6.1       9.7
   1  10  -6      17.2      17.4       8.8
   1  10  -5     104.4     117.0       8.8
   1  10  -4      16.9       1.6       9.1
   1  10  -3      24.6      26.1       7.2
   1  10  -2     123.1     135.2      10.2
   1  10  -1     117.2     105.3      10.0
   1  10   0      70.7      55.4      12.1
   1  10   1      72.5      59.7      10.0
   1  10   2      22.7      19.1       8.5
   1  10   3      57.4      55.1       8.5
   1  10   4     -13.4       2.4       7.0
   1  10   5     100.3     123.8      14.5
   1  10   6      13.3       4.2       9.8
   1  10   7     -31.3       0.0      14.7
   1  10   8      41.2      29.6      12.0
   1  10   9     -16.7       3.8      13.3
   1  10  10      12.0       2.6      17.5
   1  10  11      28.9      13.6      27.7
   1  11 -11      70.7      38.2      27.3
   1  11 -10      18.2       3.3      28.9
   1  11  -9     -33.3       3.8      22.8
   1  11  -8      49.1      22.3      14.1
   1  11  -7     -15.8       0.0      12.1
   1  11  -6      46.6      24.4      11.2
   1  11  -5      34.9      26.8      14.7
   1  11  -4     -13.9       0.1       8.2
   1  11  -3      20.9      20.4      10.5
   1  11  -2     -33.6      26.9       9.1
   1  11  -1      31.6      17.1       9.2
   1  11   0     120.6     108.9      11.5
   1  11   1      26.2      33.4      10.1
   1  11   2      -1.3       3.1       2.1
   1  11   3      41.9      29.1       8.7
   1  11   4      41.6      24.4      11.2
   1  11   5      33.0      19.8      11.7
   1  11   6     -28.1       0.3      13.1
   1  11   7     -36.1       9.7      16.3
   1  11   8       2.0       0.5       2.5
   1  11   9     -28.9       7.4      17.1
   1  11  10      49.1      33.1      25.1
   1  12  -9      29.7      16.5      22.2
   1  12  -8      27.5       0.5      16.8
   1  12  -7     -30.5       0.1      14.3
   1  12  -6     -30.5       3.0      13.0
   1  12  -5      30.5       7.3      11.3
   1  12  -4      14.7       8.1      10.4
   1  12  -3     -16.1       0.1      12.4
   1  12  -2      23.4      34.8       9.3
   1  12  -1      28.2       5.9      11.0
   1  12   0      18.1       8.1      12.9
   1  12   1     109.9      97.1      16.5
   1  12   2      -9.8       0.3       8.5
   1  12   3      13.2       3.0       9.3
   1  12   4     -21.5       1.7      10.8
   1  12   5       9.5       3.6      12.8
   1  12   6      33.1       2.0      12.3
   1  12   7     -22.7       4.6      18.0
   1  12   8      30.3       8.0      16.8
   1  12   9       7.7       6.4      15.7
   1  13  -8      15.9      14.6      34.3
   1  13  -7     -11.2       4.6      22.4
   1  13  -6      65.0      64.4      16.3
   1  13  -5     -11.9       0.0      14.9
   1  13  -4     -31.2       0.5      17.9
   1  13  -3      16.8       6.9      17.1
   1  13  -2     -15.0      14.8      10.7
   1  13  -1      16.1      20.8      34.9
   1  13   0      35.1      26.0      14.4
   1  13   1     -37.2      36.7      14.7
   1  13   2      21.4       2.8      16.4
   1  13   3     -14.8       4.3      15.3
   1  13   4      14.6       0.4      10.7
   1  13   5       8.1       2.3      20.7
   1  13   6     -12.6       0.1      18.0
   1  13   7     -14.3       1.1      28.3
   1  14  -6      28.9       2.6      28.5
   1  14  -5      39.1       5.8      37.7
   1  14  -4     -50.5      13.7      26.0
   1  14  -3      31.1      12.2      19.0
   1  14  -2     -18.7       0.5      19.4
   1  14  -1      -2.5       0.1      19.9
   1  14   0     -31.6       0.0      17.7
   1  14   1      28.3       1.4      25.5
   1  14   2     -25.7       5.1      15.1
   1  14   3      20.3      21.2      18.0
   1  14   4       7.3       9.0      16.3
   1  14   5      21.1       0.0      35.5
   1  15  -1     -15.5       0.8      33.7
   1  15   0      38.4       1.3      35.4
   1  15   1      -4.1       1.6      30.3
   2   0 -14     113.2      76.4      40.6
   2   0 -12     -19.1       0.1      13.0
   2   0 -10      -8.5       1.4       6.8
   2   0  -8      21.3      26.6       3.7
   2   0  -6     111.5      91.8       4.8
   2   0  -4     252.3     174.6       8.0
   2   0  -2    6841.3    6410.4     308.7
   2   0   0    2049.4    2493.5      69.2
   2   0   2    7395.7    7046.6     148.0
   2   0   4       7.3       4.6       2.5
   2   0   6       2.4       2.3       2.0
   2   0   8     -11.5       3.2       4.3
   2   0  10     230.3     257.6       8.9
   2   0  12     -11.2       5.1      17.8
   2   0  14      72.9       0.5      29.1
   2   1 -15     -53.2       1.0      25.0
   2   1 -14      90.4      34.7      27.2
   2   1 -13     -17.2       2.8      13.0
   2   1 -12      16.0      13.4       5.7
   2   1 -11      28.1      13.5       6.9
   2   1 -10      16.9       0.2       4.4
   2   1  -9       4.8       0.6       2.6
   2   1  -8     233.8     204.2       6.5
   2   1  -7      17.9      19.1       2.3
   2   1  -6     483.1     433.7       9.8
   2   1  -5     916.9     953.5      14.2
   2   1  -4       5.2       0.0       2.2
   2   1  -3    1195.6    1094.4      20.8
   2   1  -2    3499.3    3241.8      81.7
   2   1  -1    2621.2    2689.5      50.5
   2   1   0     444.4     542.8       6.9
   2   1   1    2719.7    3009.3      47.5
   2   1   2   21171.2   20424.7    1177.6
   2   1   3      90.1      80.6       2.0
   2   1   4      44.0      45.9       1.7
   2   1   5     287.9     293.3       5.4
   2   1   6     128.2     115.1       3.6
   2   1   7     225.3     264.8       5.3
   2   1   8      42.4      41.4       2.4
   2   1   9       7.7       9.0       1.8
   2   1  10     -26.7       8.5       6.5
   2   1  11      64.0      44.1       7.6
   2   1  12      19.6       7.5      10.8
   2   1  13     -13.0       0.1      11.1
   2   1  14      49.1      14.9      16.4
   2   1  15     -28.7       0.0      26.8
   2   2 -15      30.5       1.0      21.6
   2   2 -14      39.6      30.4      23.2
   2   2 -13      46.9      43.5      12.6
   2   2 -12      56.3      55.7       9.1
   2   2 -11      21.4      26.8       5.6
   2   2 -10       8.3       3.7       4.6
   2   2  -9     101.6     108.9       5.4
   2   2  -8      27.8      27.1       3.8
   2   2  -7     263.0     237.0       6.7
   2   2  -6      67.6      56.8       3.0
   2   2  -5     431.7     342.4       7.3
   2   2  -4       3.3       0.7       1.4
   2   2  -3    5016.0    4476.6      92.8
   2   2  -2    1314.9    1475.5      21.4
   2   2  -1     775.5     873.1       9.8
   2   2   0    5632.4    5920.2     119.8
   2   2   1     788.1     834.1      12.0
   2   2   2      33.0      26.5       1.8
   2   2   3     523.8     660.4       7.3
   2   2   4     309.2     291.6       5.9
   2   2   5     238.0     229.7       5.8
   2   2   6      10.8       6.2       3.1
   2   2   7      45.2      35.4       3.8
   2   2   8      61.5      63.6       5.1
   2   2   9       9.7       1.1       4.9
   2   2  10      10.1       3.6       5.3
   2   2  11      38.3      37.1       7.2
   2   2  12     -10.6       2.1       9.3
   2   2  13     -36.5      32.9      11.9
   2   2  14     -18.2       5.5      16.6
   2   2  15       4.8       0.3      25.0
   2   3 -15      31.5       2.8      25.4
   2   3 -14     -26.7       9.2      20.1
   2   3 -13      89.7      85.5      12.6
   2   3 -12     -13.0       4.4       9.4
   2   3 -11      17.7      22.5       5.0
   2   3 -10      17.4       1.6       5.1
   2   3  -9      97.1      96.5       5.7
   2   3  -8      27.8      34.7       3.9
   2   3  -7     250.8     215.5       6.4
   2   3  -6       5.0       0.4       2.4
   2   3  -5      21.1      14.7       2.3
   2   3  -4     850.4     753.7      17.0
   2   3  -3     600.7     767.9      10.8
   2   3  -2    1918.5    1943.1      31.0
   2   3  -1    2620.2    2802.3      44.6
   2   3   0    4908.0    5354.5      80.6
   2   3   1    2023.6    2299.5      26.6
   2   3   2    3215.9    2898.5      46.2
   2   3   3    2727.6    2511.4      40.0
   2   3   4    1320.4    1462.0      20.2
   2   3   5      24.8      11.4       3.8
   2   3   6      57.1      35.1       3.9
   2   3   7      17.4       8.7       6.4
   2   3   8      24.0      35.3       5.0
   2   3   9      60.7      56.5       5.5
   2   3  10      13.4       1.2       6.1
   2   3  11      58.3      45.5       9.5
   2   3  12      17.1       5.7      12.2
   2   3  13      45.1      19.6      13.1
   2   3  14       7.8       1.1      13.2
   2   3  15      38.6       5.4      34.3
   2   4 -15     -43.3      15.5      31.2
   2   4 -14     -14.5       0.4      15.7
   2   4 -13      10.7       7.8      17.5
   2   4 -12      35.5       4.9      17.2
   2   4 -11      -8.0       0.1       8.1
   2   4 -10      -6.6       0.0       4.3
   2   4  -9     -40.2      48.4       4.5
   2   4  -8      21.2      25.7       3.3
   2   4  -7       9.7      11.7       2.4
   2   4  -6     149.5     133.3       5.3
   2   4  -5     324.9     345.9       7.0
   2   4  -4    4502.4    4423.9      79.2
   2   4  -3     211.8     210.7       5.0
   2   4  -2     207.7     210.8       4.8
   2   4  -1     510.0     480.4       9.8
   2   4   0     479.8     528.6       9.3
   2   4   1    1227.4    1161.2      22.0
   2   4   2      57.3      46.7       3.0
   2   4   3    3425.3    4873.4      50.6
   2   4   4      10.3       8.6       1.9
   2   4   5      42.3      55.2       4.0
   2   4   6      52.1      47.2       4.9
   2   4   7     245.4     238.6       9.4
   2   4   8      68.4      61.6       7.4
   2   4   9      -7.1       0.0       6.2
   2   4  10      47.9      44.5       9.0
   2   4  11      36.0      32.9       8.3
   2   4  12      45.1      26.8      11.5
   2   4  13      24.6       3.2      12.1
   2   4  14       8.9      16.7      17.4
   2   5 -15     -39.4       0.7      43.5
   2   5 -14      74.4      10.7      22.6
   2   5 -13      15.0       3.0      18.5
   2   5 -12      53.2      35.3      15.3
   2   5 -11      40.8      20.7       9.8
   2   5 -10      10.6       8.5       5.6
   2   5  -9     133.2     111.5       6.7
   2   5  -8       5.3       3.4       4.5
   2   5  -7      52.7      47.8       4.7
   2   5  -6      71.6      70.5       4.3
   2   5  -5     540.0     591.4      11.1
   2   5  -4      58.5      43.2       3.4
   2   5  -3    1273.0    1183.9      26.0
   2   5  -2      45.8      35.4       3.1
   2   5  -1     118.1     115.6       3.9
   2   5   0     255.7     272.3       6.3
   2   5   1      39.6      36.8       2.9
   2   5   2     196.3     228.0       5.7
   2   5   3     716.5     707.9      12.6
   2   5   4     221.7     216.4       5.7
   2   5   5     126.9     142.2       4.6
   2   5   6      50.5      46.6       5.8
   2   5   7     265.6     269.5      10.7
   2   5   8      62.4      59.5       8.4
   2   5   9     191.7     201.7      11.6
   2   5  10      24.5      12.7       9.6
   2   5  11      33.2      33.8      10.6
   2   5  12      42.9      11.6      16.5
   2   5  13      16.1       6.5      15.2
   2   5  14      51.6       4.3      26.1
   2   6 -14      12.9       8.2      18.2
   2   6 -13      45.2      10.7      18.0
   2   6 -12      24.6      10.2      15.2
   2   6 -11      27.9      39.3      11.8
   2   6 -10      15.5      10.4       8.2
   2   6  -9      20.0      17.6       5.3
   2   6  -8     -19.9       0.1       6.9
   2   6  -7      61.5      64.7       6.1
   2   6  -6      30.5      27.4       5.3
   2   6  -5     398.0     412.3       9.9
   2   6  -4      16.6      18.9       3.8
   2   6  -3      69.5      74.0       4.0
   2   6  -2    1469.6    1335.8      29.2
   2   6  -1     914.8     923.0      17.7
   2   6   0       8.5      10.1       2.9
   2   6   1     632.2     623.5      13.6
   2   6   2     -43.4      59.1       3.8
   2   6   3      -2.8       2.0       2.2
   2   6   4    -125.6     159.0       5.6
   2   6   5      74.4      81.9       4.8
   2   6   6      20.7      20.4       2.9
   2   6   7      23.9       7.3       6.3
   2   6   8      61.3      62.5       8.4
   2   6   9      14.4       7.8       7.8
   2   6  10      16.6       8.1      10.3
   2   6  11     -35.4      16.2      12.4
   2   6  12     -30.8       0.0      13.6
   2   6  13      13.1       7.2      16.3
   2   6  14      22.4       7.1      23.7
   2   7 -14       3.2       0.1      22.5
   2   7 -13      16.0       0.2      16.7
   2   7 -12      36.1       9.3      21.8
   2   7 -11       0.0       9.6       0.3
   2   7 -10      13.3      23.5      11.0
   2   7  -9      15.3      19.7       7.0
   2   7  -8      13.3       3.5       8.4
   2   7  -7      -4.8       3.3       5.7
   2   7  -6      64.8      60.0       5.0
   2   7  -5    1033.4     971.8      24.4
   2   7  -4     120.0     118.5       5.8
   2   7  -3      20.8      14.9       4.3
   2   7  -2      82.3      82.8       5.4
   2   7  -1      88.5      67.1       4.9
   2   7   0      83.6      96.6       4.9
   2   7   1       5.9       1.3       3.9
   2   7   2      79.5      94.3       6.2
   2   7   3     168.5     163.4       8.2
   2   7   4     445.8     457.6      14.0
   2   7   5     386.9     411.5      12.0
   2   7   6      18.0      22.8       4.4
   2   7   7     109.4     161.8       5.4
   2   7   8      -3.9       7.0      10.2
   2   7   9      11.5       8.1       9.2
   2   7  10      18.6       0.4       9.5
   2   7  11      15.5       3.2      12.1
   2   7  12     -24.1       3.3      14.0
   2   7  13      34.1       1.3      25.1
   2   8 -13      10.1      11.3      19.9
   2   8 -12      26.7       0.3      18.2
   2   8 -11     -32.8      24.7      23.5
   2   8 -10     -10.9       0.1      11.8
   2   8  -9      63.6      73.4      13.6
   2   8  -8      46.2      61.3       7.9
   2   8  -7      12.5      12.2       6.8
   2   8  -6      -9.6       0.7       6.3
   2   8  -5      13.7       4.6       6.5
   2   8  -4     338.8     366.6      13.3
   2   8  -3      19.2      14.2       5.1
   2   8  -2     174.8     191.4       8.7
   2   8  -1      29.7      34.4       4.3
   2   8   0      79.7      93.9       6.9
   2   8   1     444.1     496.5      14.3
   2   8   2     602.4     643.6      15.3
   2   8   3      24.6      27.0       6.5
   2   8   4      87.7      89.2       9.0
   2   8   5      33.1      38.8       5.2
   2   8   6      21.0      33.7       7.3
   2   8   7       9.9      15.6       5.3
   2   8   8     -14.3       0.0       9.9
   2   8   9      -8.5       0.3       9.3
   2   8  10      23.5       8.6      10.2
   2   8  11     -26.1       8.3      17.2
   2   8  12      50.8      33.4      19.0
   2   8  13       0.0       2.5       0.4
   2   9 -13     -12.3       2.6      28.0
   2   9 -12      18.0      14.1      21.9
   2   9 -11      -4.0       4.2      17.2
   2   9 -10     -34.1       5.6      18.3
   2   9  -9      29.0       0.2      15.7
   2   9  -8      20.9       0.1      10.7
   2   9  -7       9.4       4.7       9.6
   2   9  -6      26.8      34.2       8.0
   2   9  -5      41.3      32.3       6.5
   2   9  -4      42.5      45.9       8.8
   2   9  -3     583.7     558.7      18.9
   2   9  -2      30.6      39.4       6.2
   2   9  -1     444.1     419.3      16.0
   2   9   0      82.6      84.0       7.3
   2   9   1     -15.3       4.9      10.3
   2   9   2     126.2     127.6      14.3
   2   9   3      51.0      64.2       8.3
   2   9   4      -9.2       0.0       5.9
   2   9   5      77.9     113.5       9.9
   2   9   6      16.5       1.6       8.1
   2   9   7      28.3      14.1      15.7
   2   9   8       2.5       3.0       2.6
   2   9   9      12.5       9.2      11.7
   2   9  10      26.4      18.5      12.2
   2   9  11      78.7      78.8      19.8
   2   9  12     -17.5       3.2      23.2
   2  10 -12      43.7       0.3      32.3
   2  10 -11     -13.3      12.3      22.3
   2  10 -10      19.0       2.6      21.6
   2  10  -9      37.9      23.8      15.6
   2  10  -8      30.1      25.7      15.5
   2  10  -7      16.0       0.3       8.1
   2  10  -6      11.5       3.5       8.1
   2  10  -5      17.7       5.1       8.0
   2  10  -4      13.5      49.6       8.7
   2  10  -3     -18.6       5.4       7.2
   2  10  -2     154.4     162.3      11.0
   2  10  -1       4.4       3.9       7.4
   2  10   0      10.7       1.7       7.3
   2  10   1      31.7      26.4      10.9
   2  10   2      80.1      68.0       9.5
   2  10   3     117.7     156.9      17.0
   2  10   4      14.7      21.3       7.9
   2  10   5       8.8       0.9       7.2
   2  10   6     -24.4      15.5       9.9
   2  10   7      20.0       0.3      14.2
   2  10   8      16.3       4.2      13.7
   2  10   9      13.8       1.5      15.0
   2  10  10      21.7      15.0      15.5
   2  10  11      27.7       5.8      21.1
   2  11 -11     -28.2       0.1      18.4
   2  11 -10     -17.0       6.0      21.1
   2  11  -9     -17.8       6.3      18.1
   2  11  -8      33.2       6.6      17.4
   2  11  -7      24.7       9.2      13.9
   2  11  -6      22.2      17.6      12.4
   2  11  -5     -20.6       2.9      10.3
   2  11  -4       7.8       5.6       7.9
   2  11  -3      34.4      35.4       8.0
   2  11  -2     102.0     100.0      11.2
   2  11  -1      15.1      10.8      10.1
   2  11   0     -12.2       0.1      10.8
   2  11   1     186.4     152.4      16.7
   2  11   2      13.9       5.6       9.4
   2  11   3      17.7      13.1       8.2
   2  11   4      12.1       2.6       9.5
   2  11   5      52.0      48.9       9.6
   2  11   6     -32.5       1.4      14.7
   2  11   7     -10.6       0.4      14.5
   2  11   8      48.7      16.4      22.4
   2  11   9      28.6       0.1      17.9
   2  11  10     -28.6       3.3      29.0
   2  12  -9     -10.8       0.4      19.5
   2  12  -8     -29.8      19.8      23.1
   2  12  -7     -23.9       1.6      19.3
   2  12  -6      57.1      53.2      11.6
   2  12  -5     -10.2       6.5      10.9
   2  12  -4      12.8       0.2       9.7
   2  12  -3      39.7       2.9      13.6
   2  12  -2       6.1      32.4       4.0
   2  12  -1     -23.3       4.6      11.4
   2  12   0     151.7     137.5      17.7
   2  12   1      -5.2       0.6      10.3
   2  12   2      11.5       1.3      12.4
   2  12   3      23.1       1.5      14.0
   2  12   4     -17.3       1.5      12.6
   2  12   5      16.6       0.4      15.8
   2  12   6      56.0      27.1      16.0
   2  12   7      12.8       7.6      17.1
   2  12   8     -14.3       6.2      17.2
   2  12   9      39.1       0.0      28.9
   2  13  -8      14.1       8.7      29.4
   2  13  -7     -31.2       8.9      22.5
   2  13  -6      26.8       2.9      28.0
   2  13  -5       7.3       4.1      13.6
   2  13  -4      24.5      36.9      19.0
   2  13  -3      16.9       5.6      15.5
   2  13  -2      46.2       5.7      31.5
   2  13  -1      -7.8       0.7      19.0
   2  13   0      14.2       1.1      12.5
   2  13   1      13.9       0.3      13.3
   2  13   2      23.8       1.8      17.5
   2  13   3      48.7      29.9      14.4
   2  13   4      28.2       3.7      16.0
   2  13   5     -54.8       2.2      22.5
   2  13   6     -19.0      13.9      21.8
   2  13   7     -24.7       0.1      38.9
   2  14  -5      32.4       0.1      31.2
   2  14  -4      23.2      10.4      19.5
   2  14  -3      16.7      13.5      18.6
   2  14  -2      30.2       5.9      22.6
   2  14  -1      18.1       1.1      15.5
   2  14   0      34.2      24.6      15.6
   2  14   1      25.0      12.8      20.2
   2  14   2      18.8       4.4      23.3
   2  14   3      16.6       8.0      17.0
   2  14   4     -23.5       4.8      15.5
   2  14   5       7.5       3.3      19.2
   3   0 -14      51.4      40.0      25.8
   3   0 -12      18.2       0.2      15.8
   3   0 -10     697.4     791.4      28.4
   3   0  -8     418.7     449.8      21.8
   3   0  -6     639.4     568.8      20.1
   3   0  -4     544.8     562.4      12.3
   3   0  -2    2135.6    2206.6      61.7
   3   0   0     725.1     865.6      15.4
   3   0   2      -5.6       1.5       1.9
   3   0   4     400.5     406.6       9.6
   3   0   6     367.2     347.7      11.2
   3   0   8     549.1     541.2      14.0
   3   0  10      12.2       2.9       5.8
   3   0  12      62.6      60.2      16.8
   3   0  14     -34.6       6.7      17.1
   3   1 -15      61.8       5.7      26.8
   3   1 -14     -26.3      33.0      30.9
   3   1 -13      79.8     104.0      13.9
   3   1 -12      53.0      42.1       7.7
   3   1 -11     249.8     245.3       9.9
   3   1 -10      52.9      58.9       6.1
   3   1  -9     105.2     118.0       5.3
   3   1  -8      -5.4       7.1       2.1
   3   1  -7     326.3     332.3       7.9
   3   1  -6     140.7     139.8       5.0
   3   1  -5      47.1      51.4       3.3
   3   1  -4      27.0      27.0       2.9
   3   1  -3    3320.4    2918.5      65.8
   3   1  -2     441.2     391.6       9.8
   3   1  -1      34.3      33.0       1.7
   3   1   0    1146.2    1204.3      18.8
   3   1   1     362.5     380.4       6.3
   3   1   2   11342.0   10628.2     262.8
   3   1   3     721.5     799.7      10.2
   3   1   4    2232.9    2029.8      32.0
   3   1   5       6.1       4.2       1.9
   3   1   6       5.6       0.2       2.0
   3   1   7      76.1      90.4       3.6
   3   1   8      27.0      25.4       2.9
   3   1   9      14.7      16.0       5.4
   3   1  10     127.7     128.4       8.2
   3   1  11      12.6       0.0       8.3
   3   1  12      55.1      61.6      10.3
   3   1  13      25.3       4.8      12.7
   3   1  14      35.3       3.1      18.5
   3   1  15       0.1       5.3       0.6
   3   2 -15      31.2      37.5      27.3
   3   2 -14     -34.6       9.7      24.3
   3   2 -13      36.8      49.0      11.0
   3   2 -12     160.5     147.2      11.7
   3   2 -11     105.3     109.1       8.1
   3   2 -10      65.7      70.4       5.6
   3   2  -9     560.4     516.5      14.9
   3   2  -8     119.5     111.2       5.0
   3   2  -7       6.5       0.2       2.2
   3   2  -6    1413.2    1251.4      23.9
   3   2  -5     454.9     377.0       8.3
   3   2  -4     517.5     488.0      11.2
   3   2  -3     101.8     124.1       2.9
   3   2  -2      -3.9       0.3       1.6
   3   2  -1     117.7     109.3       2.8
   3   2   0    1089.4    1274.6      15.2
   3   2   1    2087.5    2413.4      30.9
   3   2   2      13.3       3.4       1.9
   3   2   3    1866.5    1651.1      26.8
   3   2   4     -16.1      13.8       1.7
   3   2   5    1617.6    3706.9      26.0
   3   2   6      10.6       0.1       3.2
   3   2   7      10.5       0.8       3.9
   3   2   8     -11.1       4.6       4.6
   3   2   9     342.0     355.8       9.9
   3   2  10     321.5     311.6      12.7
   3   2  11      41.6      30.0       7.6
   3   2  12      19.9       8.1      11.5
   3   2  13      84.7      80.4      12.6
   3   2  14     -14.8       0.5      16.0
   3   3 -15     -30.7       4.1      26.3
   3   3 -14     -17.1       0.0      18.4
   3   3 -13     -23.0       0.2      14.6
   3   3 -12      52.3      14.7      16.8
   3   3 -11     -17.0       5.8       6.9
   3   3 -10      15.4      13.8       4.7
   3   3  -9     -10.5       3.2       6.7
   3   3  -8     516.7     480.6      13.1
   3   3  -7     -11.4      12.5       3.1
   3   3  -6     396.6     364.9       8.1
   3   3  -5    1092.2     986.2      20.2
   3   3  -4     513.3     480.2      10.5
   3   3  -3      56.1      57.3       2.2
   3   3  -2     141.9     159.2       3.0
   3   3  -1      90.5     101.1       2.4
   3   3   0     141.0     163.1       3.3
   3   3   1     211.9     237.9       4.4
   3   3   2     809.2     861.0      11.9
   3   3   3     111.2     123.5       3.2
   3   3   4    1851.8    1827.0      31.7
   3   3   5      18.5      16.1       3.9
   3   3   6     991.3     955.9      19.7
   3   3   7     118.7     117.1       5.3
   3   3   8      83.5      89.0       5.8
   3   3   9     -17.0       3.1      10.3
   3   3  10      33.6      25.0       8.4
   3   3  11      45.1      44.4       9.6
   3   3  12      -2.8       0.4       2.9
   3   3  13      45.8      19.6      20.9
   3   3  14     -24.5       3.6      14.9
   3   4 -15      28.4       6.9      20.7
   3   4 -14       7.9       0.0      12.0
   3   4 -13       3.2       0.1       3.2
   3   4 -12      16.6       1.6      12.9
   3   4 -11      16.9       9.8       7.2
   3   4 -10      20.4      25.2       4.7
   3   4  -9     -13.0       0.0       5.4
   3   4  -8      92.7      87.9       5.1
   3   4  -7      59.6      66.3       3.9
   3   4  -6     593.8     547.1      13.1
   3   4  -5      68.8      59.2       3.8
   3   4  -4     447.1     431.9       9.2
   3   4  -3     410.5     426.0       7.7
   3   4  -2     599.4     568.9      10.2
   3   4  -1      -5.8       7.0       2.2
   3   4   0     269.4     260.0       5.8
   3   4   1      19.8      11.5       2.1
   3   4   2     672.6     602.4      12.7
   3   4   3     792.2     849.1      14.5
   3   4   4     336.1     369.6       7.0
   3   4   5     175.3     160.7       4.8
   3   4   6     441.0     434.9      14.7
   3   4   7      51.2      62.1       7.0
   3   4   8      19.1       0.1       7.1
   3   4   9      15.8       6.3       6.6
   3   4  10      25.4      15.1       8.8
   3   4  11      24.7       7.0      11.7
   3   4  12      31.2      38.0      11.8
   3   4  13      18.9       0.5      13.7
   3   4  14     -26.8       3.0      17.3
   3   5 -15     -11.9       9.8      37.9
   3   5 -14      12.0       6.6      16.8
   3   5 -13      32.9       9.0      17.1
   3   5 -12     -34.0       4.4      16.9
   3   5 -11      16.6       0.1      13.0
   3   5 -10      67.4      75.8       6.8
   3   5  -9       8.7       1.0       4.3
   3   5  -8     178.3     186.8       7.2
   3   5  -7    1273.7    1196.8      28.6
   3   5  -6      79.7      87.2       4.4
   3   5  -5     147.7     169.6       5.7
   3   5  -4       5.0       0.4       2.5
   3   5  -3      25.4      22.1       2.7
   3   5  -2     317.6     334.6       6.5
   3   5  -1     184.5     158.3       4.6
   3   5   0     637.0     577.9      11.3
   3   5   1       5.3       4.5       1.7
   3   5   2      38.1      41.5       3.0
   3   5   3      57.0      66.8       3.7
   3   5   4       9.7       0.6       3.7
   3   5   5     151.1     146.1       5.0
   3   5   6     338.8     316.0      11.9
   3   5   7      27.3      27.2       6.1
   3   5   8      22.7      20.7       9.0
   3   5   9     202.9     200.1      10.3
   3   5  10      13.9       7.2       8.0
   3   5  11     -16.3       1.9      14.8
   3   5  12      19.6       1.4      12.9
   3   5  13     -30.8       0.4      16.1
   3   6 -14      18.5       3.2      17.2
   3   6 -13      28.6       0.8      16.7
   3   6 -12     -42.4      12.9      17.0
   3   6 -11      20.5       0.1      12.9
   3   6 -10      32.7      24.4       6.5
   3   6  -9      85.2      85.9       6.3
   3   6  -8       1.9       3.4       2.1
   3   6  -7       8.2       0.7       6.2
   3   6  -6     151.0     140.5       6.4
   3   6  -5     129.4     137.6       5.4
   3   6  -4      71.1      63.5       4.9
   3   6  -3     167.5     149.2       5.4
   3   6  -2      34.9      32.4       2.8
   3   6  -1     470.3     447.8       9.7
   3   6   0      23.5      18.0       2.8
   3   6   1      11.7       7.8       3.5
   3   6   2      25.4      17.9       3.9
   3   6   3       7.4      13.1       1.9
   3   6   4     305.9     326.3      10.7
   3   6   5     300.8     306.8       9.7
   3   6   6      21.6      26.7       2.5
   3   6   7      39.6      21.7       8.3
   3   6   8      67.2      85.3       7.3
   3   6   9      13.9       0.2       9.6
   3   6  10      36.3      36.5       8.4
   3   6  11     -16.6       0.0      11.1
   3   6  12      20.4       3.1      12.7
   3   6  13      45.0       2.1      21.7
   3   7 -14      33.7       1.5      31.8
   3   7 -13     -34.8       6.7      24.9
   3   7 -12      27.0      30.7      18.8
   3   7 -11      19.0       7.0      16.9
   3   7 -10       8.4       1.7      12.5
   3   7  -9      17.0      16.4       7.1
   3   7  -8      25.7       6.3      10.5
   3   7  -7     438.3     442.5      15.8
   3   7  -6      52.4      54.6       5.2
   3   7  -5     301.4     326.1       9.7
   3   7  -4      17.9      12.0       4.7
   3   7  -3      10.2      13.3       4.0
   3   7  -2     844.5     825.8      19.1
   3   7  -1     -17.3      10.9       3.8
   3   7   0       2.2       0.2       2.0
   3   7   1       4.3       2.0       2.7
   3   7   2     -20.1      10.7       4.6
   3   7   3      10.8       0.8       3.5
   3   7   4      46.8      45.5       4.1
   3   7   5     128.6     150.9       5.6
   3   7   6      21.8      20.4       3.8
   3   7   7       7.8       0.7       8.1
   3   7   8      35.8      14.5      12.7
   3   7   9      29.9      59.8      10.8
   3   7  10     -27.6      16.7      13.3
   3   7  11      27.0      20.4      10.3
   3   7  12     -17.2       0.1      16.4
   3   7  13      -5.5       2.3      26.2
   3   8 -13      24.6       2.3      17.8
   3   8 -12     -53.0       1.7      25.4
   3   8 -11      20.6       0.8      15.9
   3   8 -10     -19.8       1.0      15.2
   3   8  -9      32.1       3.4      13.9
   3   8  -8      17.3       6.0      14.3
   3   8  -7      66.8      77.2       9.4
   3   8  -6     268.1     282.8      14.2
   3   8  -5      21.7      20.2       6.2
   3   8  -4      31.6      27.9       5.2
   3   8  -3      -7.3       2.4       4.3
   3   8  -2      33.6      28.3       5.2
   3   8  -1      12.3      16.9       4.3
   3   8   0      15.9      17.6       4.6
   3   8   1      18.6       4.1       6.3
   3   8   2      14.7       1.1       5.0
   3   8   3      13.1      14.2       4.2
   3   8   4       7.4       6.3       5.2
   3   8   5       4.9       0.4       5.3
   3   8   6      10.1      11.5       5.2
   3   8   7     -22.7      18.4      10.6
   3   8   8      55.1      55.6      12.8
   3   8   9      13.6       0.1      12.5
   3   8  10      22.4      11.3      10.8
   3   8  11      30.0      13.3      14.4
   3   8  12     -41.9       0.0      26.0
   3   9 -13     -17.4       9.4      42.2
   3   9 -12      15.6       2.2      19.9
   3   9 -11      24.3       2.3      18.4
   3   9 -10     107.3      97.5      17.6
   3   9  -9     137.1     126.8      18.3
   3   9  -8     -28.3       7.7      11.9
   3   9  -7       4.0       4.7       3.2
   3   9  -6      28.5      30.9       8.8
   3   9  -5     102.7      97.3       8.8
   3   9  -4      34.1      27.7       6.7
   3   9  -3      61.0      42.7       6.5
   3   9  -2      52.0      49.2       5.6
   3   9  -1      33.6      25.2       8.0
   3   9   0      40.4      49.8       5.0
   3   9   1       5.6       1.0       6.8
   3   9   2       7.0       3.3       5.7
   3   9   3     -30.6      19.1       7.3
   3   9   4      10.9      47.1       4.1
   3   9   5      56.9      38.0      11.7
   3   9   6      46.8      47.8       8.3
   3   9   7     206.7     218.2      18.0
   3   9   8      35.1      33.8      13.3
   3   9   9     -10.5       5.8      12.6
   3   9  10     -22.3       2.1      12.5
   3   9  11     -29.6       0.1      24.5
   3  10 -12      12.7      11.7      21.7
   3  10 -11      13.7       1.0      22.4
   3  10 -10     -17.5       6.4      23.7
   3  10  -9      23.1       1.1      14.3
   3  10  -8      12.1       9.4      14.6
   3  10  -7      33.6       0.4      11.1
   3  10  -6      23.4      21.5       9.8
   3  10  -5      10.9      16.6       7.5
   3  10  -4     -80.5      76.2       8.9
   3  10  -3     120.2     128.8       9.5
   3  10  -2      49.5      52.5       7.2
   3  10  -1      22.1       4.2      10.1
   3  10   0     247.2     217.0      12.4
   3  10   1      23.3      22.0       8.1
   3  10   2     -10.0       5.1       8.1
   3  10   3      10.8       5.5       7.9
   3  10   4      31.0      23.7      11.6
   3  10   5      14.4       2.7       8.3
   3  10   6      74.3      40.5      13.1
   3  10   7     -16.7       0.1      15.3
   3  10   8      50.0      42.0      14.6
   3  10   9      16.4       0.0      18.2
   3  10  10      28.6      36.3      15.0
   3  10  11       6.0       7.1      29.4
   3  11 -11      84.0      50.0      26.7
   3  11 -10     -41.9       3.3      30.3
   3  11  -9     -28.3       0.2      22.2
   3  11  -8      20.0       4.2      16.3
   3  11  -7       3.5      19.2       3.4
   3  11  -6      15.3       1.5      15.0
   3  11  -5      35.7      27.7      10.1
   3  11  -4      21.5      20.0      10.1
   3  11  -3      85.4      80.6       8.8
   3  11  -2      21.4      17.6       6.5
   3  11  -1      19.2       1.9       7.7
   3  11   0      37.0      35.5       8.3
   3  11   1      43.7      26.0       9.3
   3  11   2      37.2      25.0      11.9
   3  11   3      48.0      27.6      12.3
   3  11   4       3.6      40.0       3.2
   3  11   5     -27.9       6.8       9.0
   3  11   6      30.1      10.3      24.2
   3  11   7      17.6      30.2      16.7
   3  11   8      15.5       2.5      20.7
   3  11   9      24.7       3.5      25.0
   3  12  -9     -17.9      14.2      21.5
   3  12  -8      41.0      18.9      22.8
   3  12  -7     -43.5       1.5      29.8
   3  12  -6      45.6      11.1      18.4
   3  12  -5      17.3       0.7      13.9
   3  12  -4      31.1      13.7      15.3
   3  12  -3     -11.7       9.7      16.4
   3  12  -2      14.0       0.1      14.9
   3  12  -1      19.7      19.1      14.2
   3  12   0      17.8      22.6      17.6
   3  12   1      21.4       7.8      12.9
   3  12   2     -33.9      16.4      13.5
   3  12   3      17.0       0.0      10.7
   3  12   4      23.0       0.4      15.5
   3  12   5      20.8       0.2      16.3
   3  12   6      10.1       5.2      15.2
   3  12   7     -36.1       0.0      24.1
   3  12   8     -17.4      30.1      20.5
   3  13  -8      -3.6       0.7      26.0
   3  13  -7     -10.1       0.3      20.6
   3  13  -6     -29.4       6.2      22.9
   3  13  -5      18.8      12.3      18.2
   3  13  -4     -21.1      10.9      18.0
   3  13  -3     -27.6       2.4      18.6
   3  13  -2     -15.5       0.3      18.8
   3  13  -1      21.0       0.2      20.1
   3  13   0      39.5      20.5      16.4
   3  13   1     -41.8       2.7      16.2
   3  13   2      43.9      30.8      16.0
   3  13   3      33.9      17.1      23.5
   3  13   4      39.0      17.6      17.0
   3  13   5     -19.7       6.4      26.0
   3  13   6      -0.5       1.9      45.0
   3  14  -5     -22.0       1.1      45.4
   3  14  -4      29.9       5.3      28.6
   3  14  -3     -17.3       1.3      17.7
   3  14  -2     -34.0       1.0      16.7
   3  14  -1      23.7       3.3      22.4
   3  14   0      20.7       1.0      18.2
   3  14   1      40.9      13.8      19.0
   3  14   2     -65.4      52.8      20.0
   3  14   3     -28.2      15.0      21.3
   3  14   4       1.4       3.0      27.2
   4   0 -14      21.0       0.4      34.7
   4   0 -12      34.7      35.7      12.2
   4   0 -10      -4.0       2.6       6.8
   4   0  -8     220.7     219.2      12.5
   4   0  -6     426.9     315.3      13.4
   4   0  -4    1280.3    1231.1      42.7
   4   0  -2    1541.4    1334.4      49.7
   4   0   0      55.5      45.7       2.5
   4   0   2      16.0      15.4       2.5
   4   0   4     214.9     154.8       6.3
   4   0   6       9.7      16.7       3.2
   4   0   8     944.4     960.7      26.2
   4   0  10     372.3     355.4      24.3
   4   0  12     -12.7       0.0      16.7
   4   0  14      16.8       1.9      21.9
   4   1 -16      23.4       5.3      27.1
   4   1 -15      31.9       0.0      25.0
   4   1 -14      97.8      61.2      30.1
   4   1 -13       4.2       1.9      10.4
   4   1 -12     214.7     202.5      14.5
   4   1 -11      17.6      22.3       9.1
   4   1 -10      23.1      33.0       6.4
   4   1  -9     111.5     113.8       7.5
   4   1  -8      60.2      71.2       5.4
   4   1  -7      -8.8       1.8       4.0
   4   1  -6     378.0     340.3       9.0
   4   1  -5     103.9     111.3       6.1
   4   1  -4     305.3     219.4       8.1
   4   1  -3    2583.3    2082.2      54.9
   4   1  -2      82.7      62.1       3.5
   4   1  -1    4349.4    4063.7      84.8
   4   1   0      54.5      52.6       2.0
   4   1   1     193.3     238.5       4.1
   4   1   2     944.9     828.5      15.4
   4   1   3    1015.0    1024.4      17.2
   4   1   4     322.5     318.9       5.9
   4   1   5      10.8      12.7       1.8
   4   1   6      11.6      11.8       2.2
   4   1   7      45.4      42.4       2.8
   4   1   8     -11.4      12.3       3.2
   4   1   9       8.0       3.7       2.2
   4   1  10      11.6       5.1       5.4
   4   1  11      42.2      17.3       9.9
   4   1  12      39.4      21.0      10.7
   4   1  13      38.3      22.3      14.6
   4   1  14      38.7       9.1      18.3
   4   2 -16      38.0       9.2      42.5
   4   2 -15      34.6       2.5      25.7
   4   2 -14     -35.0       0.4      24.1
   4   2 -13      10.3       0.0      14.7
   4   2 -12      20.4      23.6      10.4
   4   2 -11     367.4     396.1      18.8
   4   2 -10      14.6      16.3       6.2
   4   2  -9      14.8      17.2       4.8
   4   2  -8      33.7      35.3       4.7
   4   2  -7      -9.8      18.4       5.0
   4   2  -6     215.5     200.8       6.7
   4   2  -5    1341.4    1124.5      33.6
   4   2  -4     108.8     142.9       4.5
   4   2  -3     912.0     792.7      22.6
   4   2  -2      -4.5       0.5       1.5
   4   2  -1      12.2      10.3       2.0
   4   2   0     553.5     585.7       9.4
   4   2   1    1462.3    1498.4      25.0
   4   2   2     368.1     341.9       6.7
   4   2   3      46.5      47.3       2.3
   4   2   4     740.9     718.8      13.3
   4   2   5     449.4     416.7       7.7
   4   2   6     260.4     249.2       6.1
   4   2   7      21.1      18.4       4.0
   4   2   8     188.9     163.1       6.9
   4   2   9      51.6      59.1       6.0
   4   2  10      44.4      58.7       7.8
   4   2  11     -27.7       5.6      11.3
   4   2  12      -5.3       2.3       3.7
   4   2  13      18.1       0.0      12.2
   4   2  14      19.7       0.0      12.6
   4   3 -15       0.7       1.2      24.2
   4   3 -14      27.5       2.4      16.5
   4   3 -13      13.8       2.8      12.9
   4   3 -12     -24.9       7.2      26.7
   4   3 -11       0.3       5.1       0.9
   4   3 -10      82.0      90.5       7.3
   4   3  -9     248.9     238.1      10.2
   4   3  -8     258.0     263.7       8.9
   4   3  -7      17.6      15.2       4.4
   4   3  -6     121.7     113.4       4.9
   4   3  -5     317.5     368.4       8.2
   4   3  -4     144.6      96.3       3.8
   4   3  -3     510.2     489.9       9.5
   4   3  -2     644.8     601.3      10.9
   4   3  -1     168.5     189.8       3.5
   4   3   0     353.2     558.6       6.1
   4   3   1      83.9      70.1       2.8
   4   3   2     316.0     266.5       5.3
   4   3   3    1501.5    1895.3      21.0
   4   3   4      68.0      78.7       3.1
   4   3   5     257.8     249.8       6.3
   4   3   6     268.8     257.2       8.1
   4   3   7      -5.6       1.1       3.9
   4   3   8      15.7       0.2       5.3
   4   3   9      30.3      33.2       6.3
   4   3  10      22.4       4.1       9.9
   4   3  11      28.0      20.9      10.1
   4   3  12      60.0      30.4      14.0
   4   3  13      31.5       9.9      16.7
   4   3  14      34.3       3.8      19.2
   4   4 -15     -15.1       0.7      21.7
   4   4 -14     -15.0       7.3      22.9
   4   4 -13       6.4       1.1      13.5
   4   4 -12     -22.5       0.9      14.5
   4   4 -11      53.5      50.1       7.4
   4   4 -10      17.2       8.0       4.6
   4   4  -9     132.2     143.7       5.8
   4   4  -8      -5.8       1.7       2.6
   4   4  -7     199.4     199.3       5.8
   4   4  -6     189.9     150.0       4.8
   4   4  -5      55.0      59.5       3.0
   4   4  -4     100.1      85.3       3.5
   4   4  -3     872.6     752.1      16.0
   4   4  -2    1644.7    1570.2      26.0
   4   4  -1     573.0     589.7      10.7
   4   4   0     845.4     842.7      15.9
   4   4   1      18.3      30.1       2.5
   4   4   2      24.3      18.8       2.2
   4   4   3     743.6     727.5      12.9
   4   4   4      84.7      79.6       3.4
   4   4   5      87.9      94.2       3.5
   4   4   6    1066.9    1000.9      26.8
   4   4   7     611.0     608.0      16.4
   4   4   8      -1.5       8.6       2.0
   4   4   9      13.2       1.5       6.1
   4   4  10      14.3      15.1       9.8
   4   4  11      48.0      47.2       9.5
   4   4  12      33.1      10.4      17.4
   4   4  13      12.7       0.5      19.3
   4   4  14      30.4       3.0      30.4
   4   5 -15     -29.3       0.0      42.7
   4   5 -14      11.3       6.3      26.6
   4   5 -13     -17.5       0.4      16.0
   4   5 -12      10.6      13.6      13.4
   4   5 -11     -12.2       0.4      11.9
   4   5 -10     -15.2       0.3       8.3
   4   5  -9      -9.5       4.7       4.9
   4   5  -8      -8.7      10.9       2.6
   4   5  -7     336.8     375.5       8.9
   4   5  -6     190.8     187.0       6.7
   4   5  -5      69.9      66.6       4.2
   4   5  -4     -11.8       0.3       4.1
   4   5  -3     545.4     511.7      10.8
   4   5  -2     360.9     362.0       7.5
   4   5  -1     248.2     226.8       5.9
   4   5   0    1381.0    1342.3      31.3
   4   5   1     174.2     160.9       4.2
   4   5   2      47.8      61.3       3.1
   4   5   3      13.1      16.9       3.0
   4   5   4      77.8      78.9       4.3
   4   5   5     821.9     814.0      19.6
   4   5   6      82.8      90.2       6.2
   4   5   7       9.5       2.3       5.7
   4   5   8       8.8      24.3       6.5
   4   5   9      28.8      36.5       8.4
   4   5  10      83.1      78.4       9.9
   4   5  11       8.2       9.4      14.8
   4   5  12      17.4      10.1      16.5
   4   5  13      17.2       5.6      15.9
   4   6 -14      23.7       1.2      20.1
   4   6 -13      20.8      48.8      14.3
   4   6 -12      19.2      10.0      11.0
   4   6 -11      13.2       1.4      11.0
   4   6 -10      14.9       1.8       7.0
   4   6  -9       5.3       0.5       4.4
   4   6  -8     120.7     131.9       5.9
   4   6  -7     262.6     265.6      11.0
   4   6  -6      24.7      14.1       5.6
   4   6  -5      32.2      32.0       4.1
   4   6  -4      16.1       1.4       4.6
   4   6  -3      43.9      39.3       4.0
   4   6  -2     608.3     552.5      13.4
   4   6  -1      53.3      43.5       3.5
   4   6   0      16.0       9.8       2.8
   4   6   1     286.0     294.2       8.4
   4   6   2     187.3     191.1       8.7
   4   6   3      27.4      16.5       3.6
   4   6   4     116.4     118.7       5.0
   4   6   5      15.6      18.1       3.8
   4   6   6     110.7     118.0       5.0
   4   6   7      58.8      40.9       9.1
   4   6   8      12.8       3.2       8.7
   4   6   9      61.5      59.3       8.3
   4   6  10      31.9      19.3       9.4
   4   6  11      28.6       2.3      12.1
   4   6  12     -13.5       0.1      15.2
   4   6  13      54.4       0.8      27.2
   4   7 -14      39.9       0.0      17.4
   4   7 -13      -9.2       0.1      17.9
   4   7 -12     -20.1       1.7      19.3
   4   7 -11     -16.0       1.8      13.8
   4   7 -10      39.8       0.4      22.4
   4   7  -9      13.6       0.1       8.4
   4   7  -8       8.8       3.4       8.3
   4   7  -7      11.6       9.5       8.3
   4   7  -6     338.9     351.9      12.6
   4   7  -5      16.2      19.3       5.1
   4   7  -4      55.1      59.1       4.8
   4   7  -3     179.7     213.8       7.1
   4   7  -2      14.7       7.8       4.4
   4   7  -1       7.9      15.8       2.6
   4   7   0      82.6      88.8       3.5
   4   7   1     245.0     274.5       9.9
   4   7   2      16.5      20.2       5.1
   4   7   3     142.1     168.5       8.2
   4   7   4     341.0     352.2      11.5
   4   7   5     160.3     137.4       7.1
   4   7   6      10.9       4.2       4.9
   4   7   7      69.0      96.6      11.1
   4   7   8     128.8     152.9      15.6
   4   7   9      72.5      77.6      12.5
   4   7  10      31.5       6.6      11.5
   4   7  11     -38.0       1.4      14.1
   4   7  12     -16.5      10.5      14.4
   4   8 -13     -32.5       2.1      23.0
   4   8 -12       6.6       1.2      16.9
   4   8 -11     -19.0       3.9      15.2
   4   8 -10      30.5      16.1      12.0
   4   8  -9      21.3      14.6       9.9
   4   8  -8      53.0      54.4      10.3
   4   8  -7     -47.2       0.9      15.5
   4   8  -6       9.8       3.2       9.6
   4   8  -5      27.6      27.7       6.4
   4   8  -4      44.0      52.3       6.2
   4   8  -3      44.9      47.8       6.3
   4   8  -2      25.7      22.9       3.9
   4   8  -1     116.2     114.3       5.8
   4   8   0      34.7      31.7       3.7
   4   8   1      32.7      32.2       3.1
   4   8   2     158.7     169.5       9.1
   4   8   3      37.3      47.6       6.5
   4   8   4     141.3     162.5       7.9
   4   8   5      71.9      68.0       7.1
   4   8   6     118.6     112.1       8.5
   4   8   7      17.0       9.6       9.8
   4   8   8      63.9      57.2      10.4
   4   8   9      19.2       8.0       9.8
   4   8  10     -20.3       0.6      11.5
   4   8  11      23.9       2.2      15.8
   4   8  12     -38.8       4.0      23.2
   4   9 -13     -12.3       0.5      30.7
   4   9 -12      -7.6       0.2      18.7
   4   9 -11      57.5       6.3      21.0
   4   9 -10      15.1       6.9      14.7
   4   9  -9      31.3      16.9      12.1
   4   9  -8     -25.8      26.0      10.4
   4   9  -7      18.1      11.2      10.6
   4   9  -6     108.1     140.3      10.9
   4   9  -5      77.0      70.7      11.0
   4   9  -4      18.1      11.5      10.8
   4   9  -3      64.9      70.9       6.7
   4   9  -2     -27.7      24.8       5.2
   4   9  -1     -13.2      16.8       4.5
   4   9   0      34.4      31.7       4.7
   4   9   1       9.5       0.0       4.8
   4   9   2     286.8     303.8      14.3
   4   9   3     -15.7       0.2      11.0
   4   9   4      -3.6       1.5       7.9
   4   9   5      17.7      20.4       6.8
   4   9   6      14.7       4.2      12.3
   4   9   7      12.6       7.1      10.3
   4   9   8     -25.5      33.5      12.1
   4   9   9       7.4       0.3      16.3
   4   9  10      39.3       6.1      17.9
   4   9  11      23.9       0.5      18.1
   4  10 -12     -24.2       3.7      44.9
   4  10 -11      20.1       8.2      23.0
   4  10 -10      70.8      42.2      23.1
   4  10  -9      56.6       0.4      20.6
   4  10  -8      19.6       4.8      14.4
   4  10  -7     -21.8       7.4      11.9
   4  10  -6     -17.4       2.0      10.8
   4  10  -5      17.3       7.6      12.5
   4  10  -4      22.9      26.5       9.4
   4  10  -3      46.6      46.8       7.2
   4  10  -2      35.2      25.9       6.4
   4  10  -1      -8.3      12.0       5.4
   4  10   0      89.8      99.5       7.4
   4  10   1      10.8       2.0       5.7
   4  10   2     -13.5       0.0       8.3
   4  10   3      26.2      45.9       9.3
   4  10   4      37.6      47.0       9.3
   4  10   5      22.1       6.7      10.4
   4  10   6      42.6      23.8      17.3
   4  10   7      18.1      16.9      11.8
   4  10   8      50.2      41.8      18.6
   4  10   9      24.7       6.3      33.6
   4  10  10      54.2       0.9      29.1
   4  11 -10     -20.4      10.1      20.5
   4  11  -9      23.4       2.7      26.0
   4  11  -8      -8.7      10.8      18.5
   4  11  -7     -20.1       1.1      10.3
   4  11  -6      25.6       6.3      14.4
   4  11  -5     -16.9      28.6      12.2
   4  11  -4      15.2       0.0      12.2
   4  11  -3      38.3      46.5      10.5
   4  11  -2     -10.1       2.3      13.6
   4  11  -1      24.8       4.1      16.0
   4  11   0     -19.0      10.4      13.5
   4  11   1     -18.8       6.7      11.0
   4  11   2       9.2       3.1      11.0
   4  11   3      28.6       5.2      14.5
   4  11   4     -32.9       2.8      20.1
   4  11   5     -32.4       0.2      15.2
   4  11   6      10.7       1.0      16.1
   4  11   7      16.2      10.5      17.1
   4  11   8      48.6      21.0      26.9
   4  11   9      22.9       1.5      22.2
   4  12  -9      37.5       9.1      19.7
   4  12  -8      20.4       0.0      15.7
   4  12  -7     -25.1       0.0      15.6
   4  12  -6     -17.5       4.0      21.0
   4  12  -5     -26.9       2.1      17.7
   4  12  -4      24.0      16.4      17.6
   4  12  -3      13.8      30.9      15.6
   4  12  -2      39.2      26.6      15.5
   4  12  -1       6.9      15.7      12.9
   4  12   0       8.0       1.7      16.5
   4  12   1     -12.6       0.0      13.0
   4  12   2     -20.3       1.4      13.7
   4  12   3     -24.8       0.4      17.7
   4  12   4      25.2       7.2      15.5
   4  12   5      23.3       2.0      18.5
   4  12   6      33.1      14.6      23.0
   4  12   7      18.9      13.9      26.5
   4  13  -7     -48.7       0.1      35.0
   4  13  -6     -25.2       2.0      21.0
   4  13  -5     -47.1       0.1      22.8
   4  13  -4     -22.6       1.8      20.1
   4  13  -3      28.5       4.9      22.3
   4  13  -2      42.0       3.4      18.7
   4  13  -1     -51.0       8.3      30.6
   4  13   0      26.2       7.5      17.9
   4  13   1     -17.7       0.1      16.2
   4  13   2      46.1      36.6      21.0
   4  13   3     -39.4       0.4      19.3
   4  13   4       0.0       0.2       0.1
   4  13   5     -14.8       1.1      24.5
   4  13   6     -32.4       3.7      26.1
   4  14  -5      38.0      36.2      47.5
   4  14  -4      42.9       4.1      28.9
   4  14  -3     -84.9      16.4      44.8
   4  14  -2     -33.4       2.9      22.5
   4  14  -1     -24.3       0.4      24.3
   4  14   0      43.3      20.1      21.3
   4  14   1      22.9       0.0      22.3
   4  14   2     -26.3       0.6      18.6
   4  14   3     -29.8       0.2      40.0
   5   0 -16      -9.1       5.9      34.8
   5   0 -14      18.7       8.6      34.8
   5   0 -12      48.9      30.3      13.1
   5   0 -10     156.0     149.4      11.9
   5   0  -8     140.8     149.1       9.5
   5   0  -6      12.0       3.3       4.1
   5   0  -4    1868.5    1567.5      75.6
   5   0  -2      11.5       0.1       4.4
   5   0   0    2981.3    2769.4      82.2
   5   0   2    5510.9    5285.5     120.9
   5   0   4    1030.9     947.3      24.7
   5   0   6      52.1      43.5       4.7
   5   0   8     126.9     133.4       7.1
   5   0  10      41.1      15.2      21.3
   5   0  12      41.8      25.5      15.5
   5   0  14      31.9       6.9      24.5
   5   1 -16      -6.0       0.6      30.2
   5   1 -15      15.8       0.5      21.8
   5   1 -14     -25.9       2.7      30.9
   5   1 -13       8.8       5.0       9.3
   5   1 -12      91.8      82.5      12.1
   5   1 -11     205.2     200.1      13.8
   5   1 -10     -11.4       9.0       6.4
   5   1  -9      15.6       3.7       6.4
   5   1  -8      42.2      32.2       5.8
   5   1  -7       6.7       0.7       4.2
   5   1  -6     716.5     602.0      17.7
   5   1  -5      56.9      27.2       4.7
   5   1  -4     909.9     703.1      19.8
   5   1  -3      20.9      30.4       2.9
   5   1  -2    1346.4    1177.7      33.8
   5   1  -1     535.7     516.9      12.5
   5   1   0     154.1     154.6       4.1
   5   1   1      82.3     102.9       2.9
   5   1   2     624.8     585.6      10.8
   5   1   3     558.9     522.0      10.8
   5   1   4     702.0     655.6      12.9
   5   1   5     140.2     132.6       4.1
   5   1   6      -4.8       0.2       2.0
   5   1   7     352.8     376.7       8.4
   5   1   8     158.6     160.2       5.4
   5   1   9      47.6      50.4       5.0
   5   1  10      16.3      13.1       6.0
   5   1  11      15.6       4.2      10.5
   5   1  12      23.7       3.7      10.6
   5   1  13      14.8       0.5      15.2
   5   1  14      36.4       1.5      20.0
   5   2 -16      11.4       1.1      32.0
   5   2 -15     -22.0       2.9      18.5
   5   2 -14      22.1       8.3      15.0
   5   2 -13      11.5       0.5      13.0
   5   2 -12      23.6      24.2      13.8
   5   2 -11      13.3      11.4       8.8
   5   2 -10      10.1       0.3       6.2
   5   2  -9     389.0     374.6      13.7
   5   2  -8     201.2     187.1       8.5
   5   2  -7     216.8     193.5       8.8
   5   2  -6     308.8     307.5      10.1
   5   2  -5     835.8     846.4      22.6
   5   2  -4      27.2      20.1       4.0
   5   2  -3      -3.3       2.6       2.4
   5   2  -2     568.7     484.2      14.8
   5   2  -1     476.4     485.0       9.1
   5   2   0     442.2     473.3       8.7
   5   2   1     391.1     386.2       8.4
   5   2   2      82.6      60.0       2.5
   5   2   3     241.4     218.2       5.1
   5   2   4      58.8      52.4       3.1
   5   2   5     114.1      91.5       3.9
   5   2   6     120.7     129.2       4.3
   5   2   7      32.1      32.0       2.9
   5   2   8      41.1      44.3       4.9
   5   2   9     -19.8       0.1       7.1
   5   2  10       8.4      11.1       6.5
   5   2  11      28.6       5.2      11.7
   5   2  12      18.5       5.2      12.1
   5   2  13      20.6      17.9      13.7
   5   2  14     -38.6       0.4      24.4
   5   3 -15      21.9       8.0      21.9
   5   3 -14      21.7       1.7      21.1
   5   3 -13      -9.7       0.7      21.6
   5   3 -12      20.4      10.0      10.9
   5   3 -11     237.6     257.5      17.3
   5   3 -10     432.5     429.0      19.4
   5   3  -9     404.4     380.1      14.1
   5   3  -8     113.2     103.0       7.3
   5   3  -7      33.4      32.9       4.9
   5   3  -6       9.2       0.0       5.5
   5   3  -5      22.9      20.8       3.5
   5   3  -4    1426.2    1480.8      29.1
   5   3  -3      65.6      67.2       2.9
   5   3  -2     174.6     161.3       4.8
   5   3  -1      78.7      72.1       2.7
   5   3   0      93.9      85.7       2.6
   5   3   1      23.1      19.0       2.2
   5   3   2     490.1     443.2       8.5
   5   3   3       7.2       3.7       2.0
   5   3   4       6.8       0.0       2.6
   5   3   5     866.8     937.7      15.6
   5   3   6       7.2       0.6       2.4
   5   3   7    1030.7     952.7      24.7
   5   3   8     186.5     155.1       9.2
   5   3   9      22.1      25.7       7.1
   5   3  10      35.1      28.1       8.0
   5   3  11      18.5       9.2      10.5
   5   3  12      41.0      14.0      22.0
   5   3  13      60.8      45.3      19.1
   5   4 -15      94.1       4.7      46.9
   5   4 -14      20.4      14.2      16.9
   5   4 -13      31.6       8.3      23.2
   5   4 -12      13.4      15.3      19.0
   5   4 -11     130.0     124.6      12.3
   5   4 -10     191.2     209.6      13.0
   5   4  -9     235.4     256.8      11.6
   5   4  -8      19.1      26.5       5.6
   5   4  -7     443.2     433.3      11.4
   5   4  -6      51.2      47.3       4.7
   5   4  -5      88.1      92.1       3.6
   5   4  -4     922.0     908.1      18.8
   5   4  -3       7.6       5.1       3.3
   5   4  -2      -8.8       3.8       1.9
   5   4  -1     244.4     213.4       5.9
   5   4   0      85.4      79.1       4.4
   5   4   1     502.6     483.3      10.7
   5   4   2     185.6     191.4       4.9
   5   4   3     416.0     469.1       8.0
   5   4   4     857.6    1042.4      16.6
   5   4   5      -7.3       2.6       3.1
   5   4   6     140.7     129.3       4.7
   5   4   7      46.7      41.2       7.5
   5   4   8      23.2       3.7       8.2
   5   4   9      49.6      38.6       8.9
   5   4  10       9.4       2.9      10.3
   5   4  11      57.1      24.4      14.5
   5   4  12      44.7       0.5      24.8
   5   4  13     -34.3       2.8      16.7
   5   5 -14      22.4       7.5      20.0
   5   5 -13      85.0      80.2      19.3
   5   5 -12      44.9       2.4      18.5
   5   5 -11      23.3       6.4      13.8
   5   5 -10     -18.1       0.4       8.6
   5   5  -9      70.0      87.6       7.2
   5   5  -8     281.6     292.7      10.6
   5   5  -7     880.0     876.9      22.1
   5   5  -6      19.6      17.0       3.3
   5   5  -5     106.5     134.3       4.7
   5   5  -4     145.5     124.6       5.4
   5   5  -3     211.7     182.0       6.3
   5   5  -2     219.3     234.8       7.0
   5   5  -1      81.9      76.2       3.4
   5   5   0     163.1     162.6       6.8
   5   5   1      17.7      16.7       4.6
   5   5   2       6.7       8.4       2.6
   5   5   3     149.7     152.0       5.3
   5   5   4      57.8      62.2       3.5
   5   5   5     917.1     926.1      19.1
   5   5   6      33.1      33.6       2.7
   5   5   7      63.3      75.5       5.7
   5   5   8      87.7     111.1       8.7
   5   5   9      49.3      61.3       8.4
   5   5  10      73.6      59.1      10.6
   5   5  11      97.6      81.4      12.3
   5   5  12      27.2       1.7      18.2
   5   5  13      36.4       1.8      29.8
   5   6 -14     -20.7       0.5      18.8
   5   6 -13      16.7       0.1      16.5
   5   6 -12     -46.4      23.1      16.1
   5   6 -11      -9.2       4.2       9.5
   5   6 -10      -4.0       1.4       3.3
   5   6  -9      82.7      83.6       8.3
   5   6  -8      58.5      47.6       4.1
   5   6  -7     194.5     206.9       7.4
   5   6  -6     465.9     475.9      13.8
   5   6  -5      85.0      87.5       5.3
   5   6  -4      21.3      22.8       4.2
   5   6  -3     311.7     299.1       9.2
   5   6  -2      19.4      19.8       4.4
   5   6  -1      66.2      65.7       4.1
   5   6   0      61.7      72.5       4.8
   5   6   1      61.7      60.9       5.5
   5   6   2       8.8       4.6       2.1
   5   6   3      27.4      29.4       3.3
   5   6   4     246.0     215.0       7.6
   5   6   5     526.7     508.8      13.7
   5   6   6      35.8      40.9       3.4
   5   6   7      27.5      36.4       7.0
   5   6   8     104.7     112.4       9.4
   5   6   9     -18.4       2.4       8.9
   5   6  10     -15.3       1.7       9.9
   5   6  11     -25.5       1.2      14.2
   5   6  12      38.9      21.0      25.2
   5   7 -14      33.4       1.6      39.9
   5   7 -13     -21.2       2.2      20.6
   5   7 -12     -14.4      12.1      16.4
   5   7 -11      39.6       0.3      24.3
   5   7 -10      20.0      21.5      12.0
   5   7  -9     180.1     182.0      13.7
   5   7  -8     103.8     115.2      12.7
   5   7  -7     253.2     260.9      15.4
   5   7  -6      15.5      19.4       4.6
   5   7  -5     395.6     359.8      13.7
   5   7  -4     209.6     202.6       8.6
   5   7  -3      90.6     111.1       5.7
   5   7  -2      48.2      44.7       4.8
   5   7  -1     100.5     106.2       5.6
   5   7   0      -7.5       6.2       6.6
   5   7   1       0.5       0.0       0.9
   5   7   2      15.9       4.6       6.0
   5   7   3      82.5      80.5       5.0
   5   7   4     117.1      98.1       6.2
   5   7   5      24.5      20.1       6.2
   5   7   6      24.6      31.5       5.6
   5   7   7     291.4     311.4      14.6
   5   7   8      18.5       8.4       8.0
   5   7   9      77.9      74.5      11.0
   5   7  10      83.6      67.3      17.7
   5   7  11       2.4      11.0       2.8
   5   7  12      13.0       0.0      17.8
   5   8 -13     -25.7       0.0      23.3
   5   8 -12      50.3      14.5      18.2
   5   8 -11      33.1       4.8      18.6
   5   8 -10      67.4      53.2      18.5
   5   8  -9     -37.6      22.3      15.1
   5   8  -8     391.6     366.2      22.9
   5   8  -7     -12.5       8.2       9.0
   5   8  -6      27.3      17.5       6.8
   5   8  -5     -11.3       1.3       6.3
   5   8  -4     144.5     130.1       8.0
   5   8  -3      -6.7       2.1       4.9
   5   8  -2      18.2       6.7       5.0
   5   8  -1      11.6       3.2       5.6
   5   8   0     401.8     437.9      15.7
   5   8   1      39.5      28.4       7.4
   5   8   2     116.4     131.5       7.4
   5   8   3       9.1       5.8       5.9
   5   8   4     147.9     139.8       9.5
   5   8   5     -11.1       1.7       7.7
   5   8   6      27.4      38.5       9.5
   5   8   7      61.1      56.0      12.4
   5   8   8      25.3       7.1      14.0
   5   8   9     -16.2       0.7      12.3
   5   8  10      40.8       1.5      19.6
   5   8  11      32.5       0.1      21.7
   5   9 -12     -57.3       1.8      37.6
   5   9 -11      75.7      69.6      22.9
   5   9 -10      36.6      15.9      17.5
   5   9  -9      26.8      15.8      10.4
   5   9  -8      39.4      14.4      17.2
   5   9  -7      41.6      48.4       9.6
   5   9  -6      24.8       8.2      10.3
   5   9  -5      11.6       4.4      10.4
   5   9  -4      77.1      96.8      11.7
   5   9  -3      26.9      15.9       8.5
   5   9  -2       8.0       8.6       5.6
   5   9  -1      65.8      69.3       5.9
   5   9   0      80.4     104.4      10.4
   5   9   1      -4.3       9.2      14.7
   5   9   2     -12.2       1.4      10.1
   5   9   3       9.4       2.5       7.2
   5   9   4     -34.1      19.2       9.5
   5   9   5      93.7      82.2       9.7
   5   9   6      19.2       6.1      11.6
   5   9   7       2.2       4.3      15.8
   5   9   8      41.7      32.6      21.2
   5   9   9      44.0      16.6      22.2
   5   9  10      13.4       0.6      20.0
   5  10 -11       8.7       1.9      19.0
   5  10 -10      10.2      12.7      20.6
   5  10  -9      52.5      40.7      20.5
   5  10  -8      28.3      31.2      13.7
   5  10  -7      18.5      17.5      11.9
   5  10  -6      26.0       3.6      13.7
   5  10  -5      23.7       6.2      11.5
   5  10  -4      16.7      11.7      10.6
   5  10  -3      80.6      80.7      10.7
   5  10  -2      16.3       6.0       9.9
   5  10  -1       0.3       4.9       1.1
   5  10   0      37.1      44.4      13.8
   5  10   1      18.8      12.7      20.2
   5  10   2     104.2     138.4      14.1
   5  10   3      -4.9       4.2       8.9
   5  10   4      19.2       9.0       9.9
   5  10   5      94.1      73.5      15.1
   5  10   6     -11.3      12.2      16.9
   5  10   7       7.9       2.1      18.9
   5  10   8      54.9       1.4      27.9
   5  10   9      44.1      31.4      25.8
   5  11 -10     -19.7       0.9      23.9
   5  11  -9     -40.5      24.8      18.8
   5  11  -8     -15.4       0.0      17.3
   5  11  -7      12.7       6.1      14.0
   5  11  -6      20.4      16.1      13.3
   5  11  -5     -12.6       3.6      11.4
   5  11  -4      12.0      13.0      16.6
   5  11  -3      27.2      30.8      15.1
   5  11  -2      35.6      18.0      14.2
   5  11  -1      22.0      27.3      12.3
   5  11   0      12.1       6.3      14.6
   5  11   1     -21.7       0.0      11.1
   5  11   2     143.2      98.7      18.2
   5  11   3     -16.4       0.7      14.2
   5  11   4      27.7      24.5      15.4
   5  11   5     -10.6      13.3      20.0
   5  11   6      33.9       2.9      30.8
   5  11   7      15.1       0.1      20.7
   5  11   8      17.7       2.9      31.5
   5  12  -8     -13.8       0.0      24.2
   5  12  -7      29.9       4.0      32.7
   5  12  -6     -18.1       0.0      23.6
   5  12  -5      39.4       9.4      20.8
   5  12  -4      39.6       1.7      20.0
   5  12  -3     -20.8       0.5      17.5
   5  12  -2      36.6      10.5      18.0
   5  12  -1      25.9       4.1      20.6
   5  12   0      19.3       8.2      18.1
   5  12   1      26.0       0.4      13.9
   5  12   2      20.3      13.8      14.4
   5  12   3     -23.5       8.7      19.5
   5  12   4      37.7       0.1      28.1
   5  12   5     -16.3       0.8      18.0
   5  12   6      -6.4       0.0      19.6
   5  13  -6      29.2      16.8      23.2
   5  13  -5      21.7       9.4      18.4
   5  13  -4     -45.0       0.5      20.4
   5  13  -3      22.0       5.7      19.6
   5  13  -2       9.1       4.0      15.8
   5  13  -1      -3.0       8.4      25.3
   5  13   0      31.8       1.5      14.6
   5  13   1      15.8       1.2      16.8
   5  13   2      30.0      28.4      17.0
   5  13   3      19.7      18.7      19.4
   5  13   4      31.7      31.3      23.0
   5  13   5     -10.6       2.6      35.8
   5  14  -4     -27.5       0.0      43.1
   5  14  -3      48.2       1.9      22.0
   5  14  -2     -28.0       6.2      27.3
   5  14  -1      12.2       2.0      23.0
   5  14   0     -30.6       0.1      20.6
   5  14   1      18.8       1.8      17.6
   5  14   2       7.3      12.7      20.1
   6   0 -14      -6.0      17.4      21.9
   6   0 -12      42.7       8.4      15.6
   6   0 -10      27.3      17.8       7.4
   6   0  -8      27.2      28.5       4.8
   6   0  -6      -9.4       1.4       4.9
   6   0  -4     572.2     570.7      27.8
   6   0  -2     245.2     287.2      10.7
   6   0   0      34.7      39.0       3.0
   6   0   2      75.7      52.3       3.9
   6   0   4       6.8      11.4       4.3
   6   0   6     257.2     242.2       8.8
   6   0   8      23.6      32.2       6.6
   6   0  10      21.3      19.1      13.1
   6   0  12     -13.4      12.5      16.4
   6   1 -16       3.6       1.7      37.9
   6   1 -15     -25.0       7.0      26.0
   6   1 -14     -12.0       0.1      17.5
   6   1 -13      18.6      23.5      15.2
   6   1 -12      18.2      11.4      14.5
   6   1 -11       3.6       1.3       9.0
   6   1 -10     161.7     137.2       9.6
   6   1  -9     158.2     187.1       9.4
   6   1  -8      31.8      25.3       5.9
   6   1  -7       3.2       3.5       2.6
   6   1  -6     397.1     367.2      16.4
   6   1  -5     207.9     147.1       7.2
   6   1  -4     866.2     735.3      23.7
   6   1  -3     634.0     608.4      16.4
   6   1  -2     400.1     373.6      10.9
   6   1  -1     741.1     734.9      16.8
   6   1   0     772.7     748.8      16.2
   6   1   1     116.0     128.4       3.5
   6   1   2      55.4      65.0       2.3
   6   1   3    1081.1    1067.9      20.9
   6   1   4      67.4      69.9       3.5
   6   1   5      22.0      20.7       3.4
   6   1   6     191.8     195.0       6.2
   6   1   7      58.7      56.5       4.2
   6   1   8      19.9      24.1       4.0
   6   1   9      13.6      15.8       6.7
   6   1  10      16.1      11.1       9.2
   6   1  11      33.9       0.9      16.7
   6   1  12      26.6       0.3      13.4
   6   1  13      32.1      10.1      13.7
   6   2 -15     -76.5       0.0      37.4
   6   2 -14     -14.1       1.0      16.0
   6   2 -13     -18.8      28.2      22.3
   6   2 -12      39.8      12.3      14.2
   6   2 -11     111.1     152.8      13.2
   6   2 -10      18.2      20.0       7.7
   6   2  -9     104.2     107.2       7.7
   6   2  -8      14.5       6.6       6.9
   6   2  -7      26.2      20.5       4.9
   6   2  -6     191.4     196.5       8.8
   6   2  -5      24.5       9.0       5.2
   6   2  -4      70.1      51.3       3.5
   6   2  -3      17.6      22.4       2.4
   6   2  -2      15.1       2.3       3.8
   6   2  -1    1000.4    1068.8      18.3
   6   2   0     586.7     535.8      11.0
   6   2   1       6.4       4.7       3.0
   6   2   2     349.9     317.4       7.2
   6   2   3     186.6     154.8       4.6
   6   2   4      33.5      40.9       2.9
   6   2   5     826.3     794.1      15.3
   6   2   6     125.2     130.0       4.5
   6   2   7       6.3       3.6       3.4
   6   2   8     -10.6       8.8       3.6
   6   2   9     -19.7       9.4       7.6
   6   2  10      16.6       0.6       8.6
   6   2  11     -13.9       0.1      13.3
   6   2  12     -13.1       2.1      14.4
   6   2  13       0.7      19.6       1.6
   6   3 -15      55.4       1.5      39.0
   6   3 -14      16.2      14.7      21.1
   6   3 -13     -11.4       0.6      13.9
   6   3 -12     -19.1      18.8      13.4
   6   3 -11      14.0       2.0       9.1
   6   3 -10      11.9      12.3      10.3
   6   3  -9     197.0     225.1      11.5
   6   3  -8      21.2      21.5       6.6
   6   3  -7      -2.9       2.2       7.4
   6   3  -6      37.5      24.1       4.8
   6   3  -5     423.5     434.3      12.0
   6   3  -4     584.0     687.6      14.9
   6   3  -3     335.0     295.4       8.0
   6   3  -2     198.0     187.6       5.8
   6   3  -1       6.9       2.2       2.6
   6   3   0      32.7      24.8       2.5
   6   3   1      91.0      91.6       3.9
   6   3   2      37.0      28.0       3.4
   6   3   3     330.4     346.8       7.3
   6   3   4     210.3     219.3       5.1
   6   3   5     113.7     113.6       4.6
   6   3   6     -10.3       2.4       3.3
   6   3   7      21.5      18.0       3.3
   6   3   8      86.4      92.7       7.1
   6   3   9      21.4      12.6       9.7
   6   3  10     -20.4       1.9       9.7
   6   3  11     -28.7       2.9      16.0
   6   3  12      35.3      32.3      16.5
   6   3  13     -23.7       2.9      21.0
   6   4 -15       9.9       0.4      26.9
   6   4 -14     -44.7       8.0      27.3
   6   4 -13       7.9       5.8      15.0
   6   4 -12      19.8       2.4      11.2
   6   4 -11      23.6      26.4      11.9
   6   4 -10      17.8       4.6       8.6
   6   4  -9      49.0      18.5      11.1
   6   4  -8     -20.3       4.1       8.8
   6   4  -7      10.9       9.3       4.6
   6   4  -6      85.0      86.2       5.4
   6   4  -5     268.5     259.5       8.8
   6   4  -4      46.3      55.1       3.3
   6   4  -3     328.6     259.5       8.7
   6   4  -2     504.1     477.0      10.3
   6   4  -1     167.9     181.5       5.1
   6   4   0     645.0     602.8      14.2
   6   4   1     142.0     151.5       7.2
   6   4   2     104.6      91.5       6.4
   6   4   3       6.4      12.4       2.8
   6   4   4     152.4     140.6       5.5
   6   4   5       7.1       1.4       2.9
   6   4   6       9.0      11.0       3.6
   6   4   7     178.8     188.7      10.9
   6   4   8     215.5     205.9      12.5
   6   4   9      44.4      45.3       9.4
   6   4  10     -17.8       0.1       8.9
   6   4  11      68.3      50.8      19.0
   6   4  12      42.0       1.9      22.3
   6   4  13      18.2      16.4      31.1
   6   5 -15      25.5       0.0      27.7
   6   5 -14     -31.1       8.1      17.8
   6   5 -13     -30.5       0.3      23.4
   6   5 -12      19.5       0.1      13.9
   6   5 -11     -21.6      11.3      12.9
   6   5 -10       5.9       6.4       3.8
   6   5  -9      15.8       1.2       9.4
   6   5  -8     197.2     209.6      12.0
   6   5  -7     561.9     588.3      17.3
   6   5  -6      57.9      54.3       6.0
   6   5  -5       7.7       8.2       3.4
   6   5  -4      97.2      82.8       5.2
   6   5  -3     285.1     270.8       8.4
   6   5  -2      12.6      12.4       4.0
   6   5  -1     -11.2       3.2       4.1
   6   5   0      -8.7       0.3       3.5
   6   5   1     -11.1       3.1       5.3
   6   5   2      85.5      81.0       5.2
   6   5   3     265.6     264.3       7.4
   6   5   4      47.1      39.2       4.5
   6   5   5    1028.8     985.8      20.7
   6   5   6      53.6      67.4       4.1
   6   5   7     -22.0      21.7       6.3
   6   5   8      12.3       4.4       6.6
   6   5   9      56.7      54.9       8.8
   6   5  10      27.1       7.9      11.1
   6   5  11     -32.2       2.2      13.9
   6   5  12      26.7      10.7      15.4
   6   6 -14     -25.1       0.2      17.6
   6   6 -13      22.8       1.4      17.6
   6   6 -12     -31.4       2.2      17.7
   6   6 -11     -21.1       7.6      10.4
   6   6 -10      12.7       0.5       9.7
   6   6  -9     157.6     164.0      12.7
   6   6  -8      58.3      74.9       8.4
   6   6  -7      26.5      33.7       8.6
   6   6  -6     234.7     210.3       9.1
   6   6  -5      -6.3       6.6       3.6
   6   6  -4      13.6       2.7       5.6
   6   6  -3      84.3      94.7       6.0
   6   6  -2      10.1       4.1       4.9
   6   6  -1       5.8      15.0       4.1
   6   6   0      62.7      60.5       5.8
   6   6   1       4.9       1.7       4.9
   6   6   2      61.2      57.3       5.1
   6   6   3      -4.2       0.1       3.8
   6   6   4       8.5       3.4       3.9
   6   6   5      13.9       2.3       4.5
   6   6   6     114.3     132.1       6.8
   6   6   7     -21.1      29.0       7.0
   6   6   8      17.3       8.6       9.2
   6   6   9      43.3      42.7      11.5
   6   6  10     -25.7      31.5      14.6
   6   6  11      75.8      78.0      11.8
   6   6  12     122.1       0.2      52.5
   6   7 -13      37.0       1.2      29.9
   6   7 -12      11.0      16.2      21.2
   6   7 -11      25.7       2.8      16.5
   6   7 -10       9.6       9.0       9.6
   6   7  -9      17.4       4.2       9.6
   6   7  -8     -22.2       2.2       9.8
   6   7  -7      31.6      20.9       9.8
   6   7  -6     386.6     398.3      12.1
   6   7  -5     248.7     221.1      10.9
   6   7  -4      11.8       8.8       6.2
   6   7  -3      17.0       8.1       5.9
   6   7  -2      -8.8       3.0       3.4
   6   7  -1     117.9     136.9       5.6
   6   7   0     116.9     125.3       6.4
   6   7   1     134.4     133.9      10.2
   6   7   2       6.4       3.4       6.5
   6   7   3     339.8     348.0      11.9
   6   7   4     141.8     170.1       6.8
   6   7   5      49.2      67.3       6.4
   6   7   6     -10.3       0.0       6.2
   6   7   7     -14.3       1.9      11.2
   6   7   8     -18.7       4.8      11.7
   6   7   9      11.4      13.6      11.6
   6   7  10      26.7      10.7      14.3
   6   7  11      24.7       0.3      14.2
   6   8 -13      54.6       0.3      34.5
   6   8 -12      -7.6       0.0      25.7
   6   8 -11      43.6       2.7      17.4
   6   8 -10     -25.1       0.0      11.7
   6   8  -9       3.7      10.1       3.3
   6   8  -8      -2.2       0.3       2.5
   6   8  -7      31.7      44.0      10.9
   6   8  -6      17.4      18.6       7.6
   6   8  -5      70.9      71.4       9.1
   6   8  -4      63.3      61.8       7.3
   6   8  -3      14.4       0.0       5.4
   6   8  -2      12.0       0.9       5.1
   6   8  -1      44.8      56.2       5.1
   6   8   0      45.4      43.6       5.4
   6   8   1     -25.1      12.2      12.9
   6   8   2      31.1      38.4       8.6
   6   8   3      10.8       2.3       7.5
   6   8   4       8.0       6.9      10.5
   6   8   5       4.1       3.5       6.0
   6   8   6      17.2      16.9      11.6
   6   8   7      14.5       2.3      11.2
   6   8   8      25.6       0.5      14.2
   6   8   9      55.7      61.1      14.8
   6   8  10      53.6      48.8      18.7
   6   8  11     -14.7       6.0      24.8
   6   9 -12     -13.2       0.2      32.9
   6   9 -11      30.0       2.9      32.1
   6   9 -10      31.1      17.9      20.1
   6   9  -9     -21.4       0.1      13.9
   6   9  -8      45.0      27.6      16.6
   6   9  -7      14.8       3.6      10.1
   6   9  -6      34.5      28.4       9.4
   6   9  -5      39.8      44.5      11.2
   6   9  -4      23.0      17.8      10.7
   6   9  -3      17.7       3.2      11.7
   6   9  -2      87.2      59.4      12.4
   6   9  -1      16.6      20.9       9.9
   6   9   0      33.3      30.2      10.8
   6   9   1      41.7      14.1      14.1
   6   9   2     156.3     168.7      12.3
   6   9   3       2.4      12.1       2.6
   6   9   4      61.0      54.9       9.3
   6   9   5      -4.6       1.5      18.8
   6   9   6       3.5       2.8      13.2
   6   9   7      40.0      24.1      14.3
   6   9   8     -31.4       0.6      21.9
   6   9   9      42.1       0.1      17.1
   6   9  10      26.3       3.2      21.8
   6  10 -11     -34.0       1.0      30.6
   6  10 -10     -29.5      21.5      16.8
   6  10  -9      28.3       0.6      24.6
   6  10  -8      10.8      16.8      15.9
   6  10  -7     -12.1       9.9      14.1
   6  10  -6       6.5      13.3       4.0
   6  10  -5      14.8       1.3       9.2
   6  10  -4      19.8       0.7       9.8
   6  10  -3      56.4      55.2      11.8
   6  10  -2      10.5      27.0      13.4
   6  10  -1      96.9      99.1      12.7
   6  10   0       8.3       3.8      12.6
   6  10   1     -20.4       0.4      16.0
   6  10   2     -24.0       0.0      10.2
   6  10   3      29.5       2.4      15.1
   6  10   4      37.5      18.5      13.8
   6  10   5     -18.6       2.1      17.6
   6  10   6      38.1      24.4      16.3
   6  10   7     -14.0       0.0      15.9
   6  10   8     -34.9       0.9      27.6
   6  10   9      46.9       3.5      21.5
   6  11 -10       3.2       0.1      33.6
   6  11  -9      35.5       0.0      30.3
   6  11  -8      23.4      19.5      15.1
   6  11  -7      11.3       0.5      19.7
   6  11  -6     -23.5       0.1      16.3
   6  11  -5     -33.1      14.4      19.3
   6  11  -4     -24.4       3.3      14.6
   6  11  -3      17.2       1.1      16.4
   6  11  -2      15.2       0.3      11.8
   6  11  -1     -21.1      13.9      18.1
   6  11   0      21.3      14.1      19.2
   6  11   1      42.1      34.9      13.1
   6  11   2      16.2      27.5      14.1
   6  11   3      17.1      12.7      16.6
   6  11   4       2.3       8.0       2.9
   6  11   5     -43.5       6.1      17.8
   6  11   6      23.6      12.6      22.7
   6  11   7     -15.9       1.9      21.8
   6  12  -8      32.4       0.8      36.1
   6  12  -7     -29.6       1.7      19.2
   6  12  -6      25.8       2.5      17.9
   6  12  -5      14.7       2.4      17.9
   6  12  -4      -9.1      12.3      21.3
   6  12  -3       7.4       8.8      20.7
   6  12  -2      27.4       2.4      16.0
   6  12  -1      28.8      19.3      19.1
   6  12   0      27.7      11.4      16.8
   6  12   1      31.7       0.1      18.4
   6  12   2       4.6       0.5      18.3
   6  12   3      14.0       9.5      25.2
   6  12   4      41.3      34.3      24.1
   6  12   5     -42.9       2.4      35.9
   6  13  -6      30.3       0.0      29.5
   6  13  -5     -12.6       3.7      20.0
   6  13  -4      67.6       0.3      21.1
   6  13  -3      10.1       0.2      15.8
   6  13  -2     -54.8       2.3      24.2
   6  13  -1      29.3      17.5      28.1
   6  13   0      39.2      20.0      17.4
   6  13   1      18.6       1.5      16.4
   6  13   2      19.1      14.9      17.6
   6  13   3      56.6       4.5      24.7
   6  14  -2      19.3       0.1      44.5
   6  14  -1     -17.3      15.2      20.8
   7   0 -14      39.8      28.5      19.0
   7   0 -12      47.9      60.8      14.4
   7   0 -10     460.2     429.9      49.6
   7   0  -8     449.8     447.8      21.8
   7   0  -6      48.7      29.6      12.9
   7   0  -4     200.1     239.3      14.5
   7   0  -2     896.5     830.3      27.5
   7   0   0     940.5     981.7      27.2
   7   0   2      45.1      43.0       3.9
   7   0   4      14.7       1.7       4.7
   7   0   6     440.4     486.2      14.9
   7   0   8      26.8      22.5       7.1
   7   0  10      66.8      86.1      15.0
   7   0  12      20.0      20.0      17.9
   7   1 -15     -59.7       0.2      40.4
   7   1 -14     -15.5       1.6      22.1
   7   1 -13      20.7      16.0      13.9
   7   1 -12      13.5      19.3      12.9
   7   1 -11      14.8      19.4      14.4
   7   1 -10      78.1      87.4      11.5
   7   1  -9     198.7     199.5      11.5
   7   1  -8     161.3     147.1       9.9
   7   1  -7       9.3       1.8       4.8
   7   1  -6       6.8       4.3       1.8
   7   1  -5     198.6     183.5       7.9
   7   1  -4      12.9      10.7       3.5
   7   1  -3      12.5       4.2       5.0
   7   1  -2     165.2     151.2       6.0
   7   1  -1     -12.8       2.1       3.6
   7   1   0     301.9     320.1       7.0
   7   1   1      38.1      41.0       3.0
   7   1   2     228.1     230.1       5.0
   7   1   3      93.4     115.3       3.9
   7   1   4     380.6     377.3       8.6
   7   1   5      -5.9       5.3       3.5
   7   1   6      10.8       1.1       3.9
   7   1   7     145.4     134.9       7.1
   7   1   8     127.0     117.2       7.5
   7   1   9      74.0      60.2       7.8
   7   1  10      32.7       4.1      12.3
   7   1  11      24.9      12.1      13.0
   7   1  12      39.8      22.6      15.4
   7   1  13       0.0       0.6       0.4
   7   2 -15      18.0       6.5      19.8
   7   2 -14      31.0       5.1      18.5
   7   2 -13     -14.1       4.5      12.0
   7   2 -12      40.6      47.7      17.1
   7   2 -11       7.4       4.6      11.7
   7   2 -10      77.8      58.2      13.3
   7   2  -9     173.4     174.9      10.8
   7   2  -8      45.3      57.2       6.9
   7   2  -7      18.0      16.7       8.3
   7   2  -6      14.6       0.0       9.5
   7   2  -5      10.4       1.4       2.8
   7   2  -4      46.2      30.5       3.9
   7   2  -3     168.0     190.6       7.4
   7   2  -2     215.0     212.2       7.1
   7   2  -1     543.7     622.0      11.4
   7   2   0      53.8      46.6       3.2
   7   2   1     609.5     548.4      13.2
   7   2   2     109.4     102.7       4.6
   7   2   3       7.0       7.6       1.1
   7   2   4      17.3      16.4       2.9
   7   2   5      45.7      45.9       4.8
   7   2   6      51.7      60.1       4.8
   7   2   7      68.4      59.3       5.7
   7   2   8      15.8       7.5       8.4
   7   2   9      50.4      52.6       8.0
   7   2  10      41.0      34.8      10.4
   7   2  11      16.9       0.0      14.6
   7   2  12      29.2       3.4      17.1
   7   3 -15     -15.1       1.2      23.4
   7   3 -14       6.1       7.6      22.5
   7   3 -13      11.1       7.8      24.4
   7   3 -12      42.3      28.6      17.0
   7   3 -11      29.3      24.3       9.8
   7   3 -10      12.4       2.3      11.3
   7   3  -9     158.9     152.3      10.9
   7   3  -8      63.1      54.8       8.2
   7   3  -7     250.3     267.1      11.6
   7   3  -6     118.6     125.5       8.7
   7   3  -5      14.3       3.0       5.4
   7   3  -4      19.7      11.8       3.2
   7   3  -3      17.6      19.3       2.5
   7   3  -2     242.3     191.3       8.3
   7   3  -1     143.2     163.3       5.6
   7   3   0     511.0     516.4      11.4
   7   3   1      39.7      38.1       4.0
   7   3   2      -6.3       0.2       3.7
   7   3   3      -7.4       2.7       4.0
   7   3   4     144.4     132.2       4.5
   7   3   5     -51.6      47.4       4.5
   7   3   6     136.1     141.9       6.7
   7   3   7      -7.0       4.7       4.2
   7   3   8      33.0      27.4       6.6
   7   3   9      35.2      42.8       8.7
   7   3  10      37.7      15.8      16.0
   7   3  11      19.2       0.1      15.4
   7   3  12     -26.6       0.2      14.6
   7   4 -15     -28.6       0.2      18.2
   7   4 -14     -16.0      11.2      18.9
   7   4 -13      19.1       2.9      22.4
   7   4 -12      15.0       0.2      12.7
   7   4 -11      16.1       0.6      12.1
   7   4 -10      15.0       0.1       8.5
   7   4  -9      18.5      12.1       9.5
   7   4  -8     543.6     502.5      21.8
   7   4  -7     136.3     160.8       8.3
   7   4  -6       8.9       7.6       5.8
   7   4  -5     182.2     170.9       7.6
   7   4  -4     226.1     232.0       9.9
   7   4  -3      -3.4       1.0       4.2
   7   4  -2     120.9     130.3       4.9
   7   4  -1      33.8      32.5       2.5
   7   4   0      50.7      47.5       3.6
   7   4   1     -24.6      17.0       2.9
   7   4   2      62.6      68.3       5.4
   7   4   3     119.1     122.9       5.7
   7   4   4      -5.3       0.1       2.8
   7   4   5      60.2      73.6       4.2
   7   4   6     252.0     261.4       8.3
   7   4   7     130.5     132.7       8.1
   7   4   8     105.8     110.0      10.2
   7   4   9     -22.0       0.3      10.5
   7   4  10      26.3      34.7      11.9
   7   4  11      32.8       2.6      16.9
   7   4  12      28.0       0.8      14.6
   7   5 -14     -30.8       0.3      21.5
   7   5 -13      11.7       4.3      17.5
   7   5 -12     -11.8      13.7      16.8
   7   5 -11      15.0       2.5      12.9
   7   5 -10      66.7      74.8       9.9
   7   5  -9      19.2      11.1       7.8
   7   5  -8      11.4       1.2       9.7
   7   5  -7      16.4      16.8       8.6
   7   5  -6       7.2       1.3       5.2
   7   5  -5     341.5     315.8      10.6
   7   5  -4     127.9     128.8       5.8
   7   5  -3      18.6      22.1       2.8
   7   5  -2     134.9     145.7       6.9
   7   5  -1      19.1      25.1       3.5
   7   5   0       5.5      18.1       5.2
   7   5   1     300.5     346.0       9.9
   7   5   2     172.1     156.2       6.9
   7   5   3     439.2     416.0      12.4
   7   5   4      11.8      17.5       3.6
   7   5   5       4.3       1.3       2.7
   7   5   6       6.3       0.2       4.8
   7   5   7      13.8      15.8       9.6
   7   5   8      11.8       0.2      12.1
   7   5   9      12.0       8.3      10.3
   7   5  10      22.8      27.3      13.9
   7   5  11     -35.9       0.2      15.6
   7   5  12       5.8       0.1      19.0
   7   6 -14       4.6       8.1      24.3
   7   6 -13      49.4       0.2      22.3
   7   6 -12      44.0      40.1      17.8
   7   6 -11      19.0       4.0      13.4
   7   6 -10       8.9       1.6      10.8
   7   6  -9      26.7      24.7      11.7
   7   6  -8      31.2      38.3      11.1
   7   6  -7      62.9      64.5       9.5
   7   6  -6     514.0     541.8      16.3
   7   6  -5      56.4      65.9       4.9
   7   6  -4       3.8       0.4       3.1
   7   6  -3     179.7     195.6       8.5
   7   6  -2     -13.5       0.4       5.9
   7   6  -1      60.9      70.5       5.6
   7   6   0      -3.4       0.1       2.9
   7   6   1      20.3      33.4       7.6
   7   6   2      15.1       7.2       4.3
   7   6   3      32.7      41.9       4.8
   7   6   4      15.1      11.3       4.5
   7   6   5      20.6       0.0       9.2
   7   6   6     -14.6      10.9       9.5
   7   6   7      28.5       3.4      11.4
   7   6   8     -13.5       2.0       9.9
   7   6   9      27.9       0.1      12.4
   7   6  10     -29.9       7.9      13.7
   7   6  11      44.6      19.2      17.2
   7   7 -13     -76.8       8.7      31.3
   7   7 -12      49.8       4.2      32.3
   7   7 -11     -10.8       0.5      18.4
   7   7 -10      -8.3       4.2      13.9
   7   7  -9     -19.0      10.7      16.0
   7   7  -8      26.1      12.1      10.8
   7   7  -7     125.7     122.9      14.3
   7   7  -6     142.3     124.7      14.4
   7   7  -5      30.7       8.8      12.1
   7   7  -4     210.2     192.3      10.3
   7   7  -3       8.1       2.2       5.8
   7   7  -2      20.3      20.0       6.4
   7   7  -1     -13.2       3.0       7.5
   7   7   0      67.7      73.8       7.3
   7   7   1     122.5     108.1      13.6
   7   7   2       5.1       3.2       6.0
   7   7   3     365.9     341.8      12.6
   7   7   4      13.8      12.5       6.7
   7   7   5     188.9     159.1      12.4
   7   7   6     117.0     106.8      14.3
   7   7   7      61.9      69.4      11.6
   7   7   8     -26.1       0.1      14.6
   7   7   9     -33.3       0.1      16.1
   7   7  10      30.4       9.7      16.1
   7   8 -13      83.6       3.7      48.9
   7   8 -12      26.9       0.2      27.0
   7   8 -11      33.1      18.0      21.4
   7   8 -10       0.1       4.0       0.5
   7   8  -9      29.6      17.1      14.9
   7   8  -8      13.8       4.2      12.7
   7   8  -7      64.2      32.0      17.1
   7   8  -6     -12.2       4.8      11.8
   7   8  -5      30.4      44.1      10.8
   7   8  -4      16.0       0.9      10.6
   7   8  -3       3.1       8.3       3.0
   7   8  -2      64.2      68.6       8.8
   7   8  -1       2.5      18.0       2.8
   7   8   0      26.3      22.2      10.5
   7   8   1      20.6      31.9      12.1
   7   8   2      24.4      25.0       6.2
   7   8   3      11.1       8.4       6.7
   7   8   4       9.8       4.2       7.6
   7   8   5       8.6       1.7      10.0
   7   8   6      21.5      11.8      17.6
   7   8   7      43.8      28.7      19.2
   7   8   8      28.2       1.7      18.8
   7   8   9     -29.9      15.1      21.6
   7   8  10      24.9       3.3      31.3
   7   9 -12       4.1       0.9      35.4
   7   9 -11      15.8       2.4      20.5
   7   9 -10      51.8      52.9      25.3
   7   9  -9     -13.7      14.8      14.3
   7   9  -8      10.5       8.6      15.3
   7   9  -7     -22.9       7.9      15.1
   7   9  -6      14.8       8.5      11.5
   7   9  -5       8.9       6.2      12.5
   7   9  -4     -31.7       0.1      16.7
   7   9  -3     -18.8       1.5      11.3
   7   9  -2      -8.8       1.2      13.7
   7   9  -1     211.7     167.8      16.0
   7   9   0      11.6      13.3       9.7
   7   9   1      73.7      57.6      14.3
   7   9   2      36.1      35.2      10.1
   7   9   3      12.2       0.4      16.4
   7   9   4     -14.4       9.5      12.5
   7   9   5      26.4       0.9      18.6
   7   9   6      33.0       1.5      17.9
   7   9   7      43.7      46.3      18.8
   7   9   8      34.9      33.7      24.9
   7   9   9      22.9       0.3      24.9
   7  10 -10      24.6       4.2      24.7
   7  10  -9      37.7       2.8      17.8
   7  10  -8      49.3       0.1      23.8
   7  10  -7      11.6      14.9      15.1
   7  10  -6     -21.7      11.4      19.5
   7  10  -5     -51.4       2.1      21.2
   7  10  -4      24.4       1.2      14.8
   7  10  -3      55.0      47.3      14.2
   7  10  -2     -12.5      13.2      15.8
   7  10  -1      40.2      32.0      12.6
   7  10   0      38.9       7.7      14.1
   7  10   1      -1.6       0.2      13.0
   7  10   2     -18.4       0.1      13.7
   7  10   3      14.6       1.4      11.4
   7  10   4     -31.3       8.3      18.8
   7  10   5      -6.6       0.0      24.8
   7  10   6     -10.0      12.7      20.1
   7  10   7     -17.6       2.7      23.2
   7  10   8       8.7      24.1      43.1
   7  11  -9     -42.1      21.5      39.4
   7  11  -8      -6.6       2.2      16.8
   7  11  -7      -3.1       3.1      18.8
   7  11  -6     -26.8      13.9      17.5
   7  11  -5      21.4       3.6      15.0
   7  11  -4      47.1      12.6      18.4
   7  11  -3      36.6      18.4      18.9
   7  11  -2     -13.2       0.9      13.8
   7  11  -1     -13.5       3.7      15.5
   7  11   0      26.2       0.8      16.9
   7  11   1      41.8      10.3      17.0
   7  11   2      11.8       0.1      14.5
   7  11   3     -21.2       1.1      13.4
   7  11   4      22.7      13.5      19.8
   7  11   5      33.8       7.2      20.3
   7  11   6     -35.7       0.0      30.6
   7  12  -7      18.4       0.0      37.8
   7  12  -6     -31.1       0.3      23.9
   7  12  -5     -23.1       6.6      19.1
   7  12  -4      14.5      10.6      18.3
   7  12  -3      40.8       1.4      25.3
   7  12  -2      28.2      10.9      16.6
   7  12  -1      12.4      12.4      15.8
   7  12   0      42.8      42.5      18.2
   7  12   1      23.8       8.9      19.0
   7  12   2       0.0       5.6       0.4
   7  12   3      27.1      14.8      24.7
   7  12   4      10.1      23.9      25.5
   7  13  -5      38.6       0.0      44.9
   7  13  -4       7.8       4.3      28.3
   7  13  -3       2.8       0.0      33.1
   7  13  -2     -32.6       0.1      28.2
   7  13  -1      83.8      16.6      27.4
   7  13   0      17.5       8.3      17.2
   7  13   1      16.7      11.2      17.4
   8   0 -14     -41.3      42.7      24.1
   8   0 -12      36.8      27.5      15.4
   8   0 -10      66.5      67.1      17.1
   8   0  -8     133.3     113.6       8.9
   8   0  -6      86.3      71.4      15.5
   8   0  -4      67.0      71.2       6.4
   8   0  -2      17.3      32.5       5.1
   8   0   0     364.0     357.5      15.0
   8   0   2      86.8      88.1       5.1
   8   0   4      82.8      76.3       6.2
   8   0   6     -26.8       1.0       8.8
   8   0   8      23.3      23.6       9.2
   8   0  10      14.5       0.5      26.5
   8   0  12      16.5       0.6      47.7
   8   1 -15      31.2       0.8      21.9
   8   1 -14      14.6      12.1      20.2
   8   1 -13     -16.9       9.1      17.3
   8   1 -12      26.3       4.7      13.7
   8   1 -11     -18.2       2.0      12.8
   8   1 -10     -15.4       2.8      11.2
   8   1  -9      10.5      14.5       9.8
   8   1  -8       8.0       8.3       5.7
   8   1  -7      44.3      46.4      10.3
   8   1  -6       8.3       1.0       4.0
   8   1  -5      60.5      50.8       5.3
   8   1  -4      25.8      30.9       5.3
   8   1  -3      38.9      60.6       4.5
   8   1  -2     175.5     176.9       6.6
   8   1  -1     228.2     242.4       7.1
   8   1   0       9.8       8.9       3.0
   8   1   1      77.8      79.2       3.9
   8   1   2      86.3      95.1       3.9
   8   1   3     116.7     123.6       4.5
   8   1   4      20.8      15.3       4.0
   8   1   5      18.8      19.6       4.5
   8   1   6      42.7      43.8       6.2
   8   1   7      16.4      18.3       6.9
   8   1   8      18.5      16.7       8.6
   8   1   9     -23.9       0.7       9.1
   8   1  10      48.2      38.8      11.0
   8   1  11      12.6       5.5      15.9
   8   1  12      26.5      17.0      18.6
   8   2 -15      86.8       3.1      34.5
   8   2 -14     -18.2      13.1      20.3
   8   2 -13      61.3      59.4      16.2
   8   2 -12      19.2       7.2      15.5
   8   2 -11      14.4       1.0      11.2
   8   2 -10      51.4      40.0      11.6
   8   2  -9      20.5       9.5       7.8
   8   2  -8     159.7     175.1      10.6
   8   2  -7      37.5      57.6      11.0
   8   2  -6     -16.6       1.1       6.3
   8   2  -5      10.3       0.0       6.7
   8   2  -4     268.7     267.9       9.2
   8   2  -3     500.1     494.5      17.5
   8   2  -2     115.5     139.8       5.5
   8   2  -1      63.1      60.6       4.4
   8   2   0     672.7     659.1      14.7
   8   2   1     112.3     117.7       5.3
   8   2   2      53.9      56.4       4.6
   8   2   3      59.8      74.8       4.8
   8   2   4      11.4       5.0       2.8
   8   2   5     148.2     138.5       6.1
   8   2   6      84.3      71.2       6.2
   8   2   7      28.7      24.0       6.5
   8   2   8      37.5      29.1       8.8
   8   2   9      12.9       5.8       8.2
   8   2  10      14.3       0.4      13.2
   8   2  11      26.5       8.4      18.0
   8   2  12     -56.4       1.8      33.3
   8   3 -15      16.0       5.0      32.9
   8   3 -14     -32.0       0.7      20.1
   8   3 -13      11.0       0.2      12.1
   8   3 -12      35.6      31.8      17.6
   8   3 -11      43.6      34.1      12.6
   8   3 -10       9.5       0.0      11.2
   8   3  -9       4.5       3.4       9.6
   8   3  -8      15.0       5.7       8.3
   8   3  -7     300.4     333.6      14.0
   8   3  -6      28.1      28.0       5.5
   8   3  -5      17.8      17.5       4.9
   8   3  -4     128.9     145.9       5.6
   8   3  -3      40.8      40.9       5.5
   8   3  -2     509.9     471.9      14.8
   8   3  -1      47.0      50.2       3.9
   8   3   0      26.6      18.6       3.9
   8   3   1     132.6     134.2       6.0
   8   3   2      70.5      93.7       5.3
   8   3   3     238.1     210.6       8.9
   8   3   4      16.6      10.1       5.2
   8   3   5      12.3      17.1       2.7
   8   3   6      35.8      37.8       5.1
   8   3   7      17.5       0.0       9.2
   8   3   8     -22.4       0.2       8.9
   8   3   9     -11.0       1.0      13.8
   8   3  10      12.6       0.0      15.7
   8   3  11      30.2      11.5      16.3
   8   4 -14     -10.8       1.6      24.1
   8   4 -13       0.1       6.0       0.6
   8   4 -12      20.0       9.7      12.0
   8   4 -11       9.1       5.2      11.6
   8   4 -10      34.0       0.0      10.1
   8   4  -9      26.4      30.3       8.5
   8   4  -8      14.2      12.2       6.1
   8   4  -7      61.2      81.0       8.3
   8   4  -6      36.3      40.3       6.6
   8   4  -5     212.9     199.7       8.7
   8   4  -4      17.0      19.8       8.1
   8   4  -3      55.3      67.0       5.3
   8   4  -2     252.9     269.9       8.1
   8   4  -1     494.8     478.3      11.4
   8   4   0      25.4      29.5       4.4
   8   4   1      -7.1       5.7       4.4
   8   4   2     243.3     244.3       9.8
   8   4   3       6.2       2.2       3.5
   8   4   4      -8.2       2.0       3.7
   8   4   5      12.1       0.7       6.7
   8   4   6      17.3       4.9       7.5
   8   4   7     -17.5      19.5       8.3
   8   4   8      13.4       7.9      10.0
   8   4   9      32.2      18.1      11.8
   8   4  10      51.2       8.1      19.5
   8   4  11      17.8       6.1      19.8
   8   5 -14     -31.2       2.2      44.0
   8   5 -13     -46.4       3.5      26.5
   8   5 -12      22.3       0.7      12.8
   8   5 -11     -13.4       3.4      11.6
   8   5 -10      18.3       0.2      10.4
   8   5  -9      15.3       2.4      10.2
   8   5  -8      42.8      53.2       8.9
   8   5  -7      15.7       4.3       8.3
   8   5  -6      76.9      88.8       7.5
   8   5  -5     537.8     512.1      16.3
   8   5  -4      53.4      59.3       4.7
   8   5  -3      72.7      72.3       3.3
   8   5  -2     318.6     318.8       9.7
   8   5  -1      -8.7       5.0       4.8
   8   5   0     122.2     131.4       8.7
   8   5   1     664.3     656.9      21.7
   8   5   2     135.0      98.5      11.0
   8   5   3     134.0     114.9       9.3
   8   5   4       4.3       4.8       6.2
   8   5   5      15.1       1.5       6.6
   8   5   6      23.2       0.8       9.1
   8   5   7      17.4       2.4      10.6
   8   5   8      31.4      36.1      10.4
   8   5   9      33.4      16.0      15.4
   8   5  10      22.0      19.1      15.3
   8   5  11     -23.5       0.6      24.0
   8   6 -14     -12.3       7.6      30.7
   8   6 -13     -14.6       0.0      25.9
   8   6 -12     -29.1       9.8      27.1
   8   6 -11     -20.0       2.5      15.9
   8   6 -10     -23.0       0.0      15.2
   8   6  -9     -30.2      21.2      13.9
   8   6  -8      37.5      18.4      11.9
   8   6  -7      -4.7      10.0       9.2
   8   6  -6     324.4     317.7      20.5
   8   6  -5     669.3     742.7      23.5
   8   6  -4      93.2     116.0       7.0
   8   6  -3     510.1     502.8      15.9
   8   6  -2      20.4      19.1       7.7
   8   6  -1      14.8       0.5       7.4
   8   6   0      50.6      62.0       7.6
   8   6   1     556.5     452.2      23.6
   8   6   2       8.4       2.4       7.3
   8   6   3      -6.1       0.0       5.3
   8   6   4      28.4      15.9       6.7
   8   6   5      48.9      57.7       7.5
   8   6   6      28.9      23.7       8.1
   8   6   7      31.2      40.3      11.2
   8   6   8      -0.7       9.4       1.6
   8   6   9      23.3      29.5      14.0
   8   6  10      37.9       0.1      20.3
   8   7 -13     -11.9       8.3      31.6
   8   7 -12      51.8       0.0      43.1
   8   7 -11      12.4      12.6      16.7
   8   7 -10     -41.7       0.0      20.7
   8   7  -9     -50.1       4.7      17.6
   8   7  -8      17.4       6.9      11.2
   8   7  -7     -29.0       4.1      11.6
   8   7  -6      27.9      15.4      11.4
   8   7  -5      14.4       2.0      11.6
   8   7  -4     132.5     129.7      12.1
   8   7  -3      84.1      92.0       9.2
   8   7  -2      69.1      72.0      12.0
   8   7  -1     161.4     151.5      13.9
   8   7   0      17.5      11.2      10.8
   8   7   1      18.9      17.0       9.0
   8   7   2     141.9     137.0      10.8
   8   7   3     110.8      95.7      12.6
   8   7   4      68.1      54.8       9.8
   8   7   5      24.0       4.8      16.3
   8   7   6     -17.2       5.0      14.2
   8   7   7     -35.1       2.8      15.5
   8   7   8       0.3       0.0       1.1
   8   7   9      17.9       5.0      15.8
   8   7  10     -19.5       1.4      23.5
   8   8 -12       8.2       4.1      44.0
   8   8 -11      21.6       3.9      19.9
   8   8 -10       2.7      12.0      14.8
   8   8  -9     -17.2       0.0      16.7
   8   8  -8      -7.3       0.8      13.0
   8   8  -7      -9.5      15.5      14.2
   8   8  -6      22.8       7.4      12.2
   8   8  -5      16.1      15.5      12.4
   8   8  -4     287.6     321.7      18.8
   8   8  -3     258.9     245.8      18.6
   8   8  -2     -20.1       0.7      13.4
   8   8  -1      65.6      46.9      14.5
   8   8   0      20.6      10.1      10.2
   8   8   1       9.5       4.2      12.8
   8   8   2      24.3      23.6       8.4
   8   8   3     -16.5       0.1      10.3
   8   8   4      -4.7       0.2       3.4
   8   8   5      24.8       4.1      13.9
   8   8   6     -21.9       7.9      13.8
   8   8   7      16.9      14.5      15.3
   8   8   8     -28.0       0.5      17.5
   8   8   9      49.8       6.0      25.6
   8   9 -11      24.2       0.1      34.8
   8   9 -10     -19.4       0.0      21.3
   8   9  -9      31.5       1.2      23.5
   8   9  -8      25.3       3.8      17.4
   8   9  -7      41.8      23.3      18.5
   8   9  -6      64.7      48.1      18.8
   8   9  -5      20.7      11.9      13.2
   8   9  -4      29.8      22.3      22.3
   8   9  -3      34.2      19.3      11.9
   8   9  -2      -0.2       1.5       0.9
   8   9  -1      10.1       6.4      11.4
   8   9   0      18.2      15.7      12.4
   8   9   1      19.1      17.6      11.7
   8   9   2      73.0      77.0      13.6
   8   9   3     -23.5       2.6      17.7
   8   9   4      27.9      17.9      16.0
   8   9   5      12.1      16.9      21.5
   8   9   6     -26.9       0.8      21.0
   8   9   7      38.4      17.2      20.7
   8   9   8     -16.7       7.2      23.5
   8  10 -10       2.3      11.3      31.8
   8  10  -9     -64.3       0.1      31.4
   8  10  -8     -21.2       0.7      16.6
   8  10  -7     -33.7       0.9      18.3
   8  10  -6      24.9       0.4      16.7
   8  10  -5      32.5       5.2      14.9
   8  10  -4      13.4       2.3      12.6
   8  10  -3      15.2      41.7      11.9
   8  10  -2      33.5      23.1      12.4
   8  10  -1      15.5      13.1      18.3
   8  10   0      50.6      34.3      16.0
   8  10   1      26.6      35.7      15.5
   8  10   2      57.6      33.5      12.1
   8  10   3      -9.6       1.5      10.5
   8  10   4      17.8      13.9      24.7
   8  10   5      26.5      21.2      20.9
   8  10   6     -11.1       0.1      21.1
   8  10   7      79.3      33.1      29.4
   8  11  -8     -22.2       0.7      21.9
   8  11  -7     -24.2       0.0      22.8
   8  11  -6      34.2       5.1      20.8
   8  11  -5      12.6       0.8      20.2
   8  11  -4     -19.9       1.6      18.7
   8  11  -3      28.0      22.8      18.3
   8  11  -2       7.2       0.0      17.1
   8  11  -1     -17.3       0.2      15.7
   8  11   0      55.2      25.8      21.5
   8  11   1      20.1       0.0      17.8
   8  11   2     -22.9       1.7      19.3
   8  11   3     -29.5       9.5      20.0
   8  11   4     -27.5       0.1      22.5
   8  11   5      24.2       0.2      41.8
   8  12  -7     -16.9       0.1      28.0
   8  12  -6     -31.8       0.1      30.9
   8  12  -5     -41.4       0.9      17.6
   8  12  -4      27.7       9.9      23.3
   8  12  -3     -28.9       3.5      19.9
   8  12  -2      30.9       4.8      20.6
   8  12  -1     -13.8       0.0      24.4
   8  12   0      20.4      10.3      19.3
   8  12   1      38.5      17.8      19.0
   8  12   2      45.5      16.8      26.1
   8  13  -3     -16.7       4.5      27.1
   8  13  -2      48.6       0.0      28.8
   8  13  -1     -24.3       0.2      26.5
   8  13   0      -6.8       2.5      24.6
   9   0 -14      14.7       3.6      19.9
   9   0 -12      30.3       3.7      22.9
   9   0 -10      41.3      36.6      18.7
   9   0  -8     396.8     456.2      17.9
   9   0  -6      59.4      85.5       8.7
   9   0  -4      90.3      96.2       7.7
   9   0  -2     444.8     480.8      19.6
   9   0   0      67.3      64.4       8.9
   9   0   2     673.4     663.7      19.5
   9   0   4      43.3      57.0       7.0
   9   0   6      46.7      48.1       9.4
   9   0   8      42.0      17.5      15.4
   9   0  10     248.0     229.0      29.6
   9   1 -15     -10.5       0.0      26.8
   9   1 -14      37.3      47.5      22.1
   9   1 -13       0.2       1.0       0.8
   9   1 -12     -21.7      33.7      16.0
   9   1 -11      27.8      10.0      12.2
   9   1 -10      10.4       1.4      13.3
   9   1  -9      13.0       0.0      11.0
   9   1  -8      -3.1       4.8      11.4
   9   1  -7      12.0      18.1      11.8
   9   1  -6     265.1     279.0      10.1
   9   1  -5     -14.0      14.9       6.5
   9   1  -4      -9.7       3.6       5.5
   9   1  -3       2.0       0.0       1.9
   9   1  -2      22.3      19.5       4.0
   9   1  -1     287.5     318.0       9.1
   9   1   0      30.1      28.7       4.7
   9   1   1     275.4     266.1       7.6
   9   1   2      12.3      20.1       4.5
   9   1   3       8.4       9.3       4.0
   9   1   4      93.4     119.7       6.2
   9   1   5      36.1      33.4       6.0
   9   1   6      25.5      20.6       6.8
   9   1   7      14.1       6.4       7.1
   9   1   8     157.6     153.4      13.9
   9   1   9      53.0      57.2      12.7
   9   1  10      25.6       9.6      20.8
   9   1  11     -39.9      18.3      35.8
   9   2 -14     -29.8       0.0      22.3
   9   2 -13      17.3       3.3      19.8
   9   2 -12      29.0       3.0      16.9
   9   2 -11      15.5       8.1      11.7
   9   2 -10      47.8      54.6      11.9
   9   2  -9      -6.5       1.0      10.9
   9   2  -8       6.3       6.8       3.6
   9   2  -7     158.9     183.4      12.5
   9   2  -6      36.9      36.2       4.1
   9   2  -5      41.9      28.9       6.0
   9   2  -4       5.0       0.6       5.6
   9   2  -3      24.3      16.2       4.1
   9   2  -2      53.7      50.9       3.5
   9   2  -1      85.3      92.8       5.3
   9   2   0      17.1      16.0       3.7
   9   2   1      42.3      39.1       4.5
   9   2   2      -9.0       0.5       6.7
   9   2   3      -7.7       3.9       4.7
   9   2   4     -14.6       1.1       6.4
   9   2   5     103.6     113.5       7.9
   9   2   6      43.8      33.9       6.1
   9   2   7      18.6       3.0      12.1
   9   2   8      51.6      55.7       9.6
   9   2   9       5.6       4.5      14.1
   9   2  10     -18.0       2.3      20.0
   9   2  11       8.2      12.9      33.9
   9   3 -14      42.8       1.1      26.0
   9   3 -13      36.4      47.0      16.6
   9   3 -12       7.3       9.3      13.5
   9   3 -11      11.8       4.4      16.0
   9   3 -10       9.7      25.5      10.1
   9   3  -9      40.5      38.1       8.2
   9   3  -8      49.4      54.1       8.8
   9   3  -7       9.9       0.6       8.9
   9   3  -6      62.0      85.0       7.3
   9   3  -5      18.8       1.0       5.2
   9   3  -4      54.2      49.6       4.7
   9   3  -3     574.3     568.6      16.3
   9   3  -2     170.5     178.9       6.4
   9   3  -1     714.9     692.2      20.0
   9   3   0     -15.0       0.1       8.5
   9   3   1     292.7     295.8      11.2
   9   3   2      10.3       1.6       4.7
   9   3   3     127.9     129.2       7.1
   9   3   4      39.0      37.8       7.4
   9   3   5     -13.4       8.4       5.6
   9   3   6      18.7       1.6       9.3
   9   3   7     -26.4      22.0      10.6
   9   3   8     -19.7       5.9      10.3
   9   3   9     -21.5       0.3      17.4
   9   3  10      59.2      59.9      16.7
   9   3  11     -24.4       0.5      32.0
   9   4 -14     -15.2       1.6      40.4
   9   4 -13     -24.2       1.4      22.1
   9   4 -12     -33.6       1.3      14.4
   9   4 -11      70.2      22.5      16.7
   9   4 -10     -22.3       3.7      11.4
   9   4  -9      15.6       2.3       9.4
   9   4  -8      10.9       3.7      10.5
   9   4  -7      14.4      11.7       8.0
   9   4  -6     171.6     155.4      10.7
   9   4  -5      -2.7       2.8       4.3
   9   4  -4      15.0      15.1       5.4
   9   4  -3     229.8     237.3      10.1
   9   4  -2      88.4     102.6       5.1
   9   4  -1     468.1     464.5      12.9
   9   4   0       7.2       2.4       4.6
   9   4   1     158.5     161.3      11.3
   9   4   2     111.0     106.6      10.1
   9   4   3      12.8       3.6       4.4
   9   4   4      50.8      42.3       5.8
   9   4   5     -15.5       3.6       6.8
   9   4   6     -34.3      15.5      15.5
   9   4   7     154.8     167.4      12.2
   9   4   8      17.4       0.2      10.1
   9   4   9     -21.7      16.8      16.9
   9   4  10      27.0       2.2      20.2
   9   5 -14       6.0       0.1      30.7
   9   5 -13     -36.8       0.8      24.1
   9   5 -12      20.1       2.3      17.5
   9   5 -11      29.1      30.1      14.9
   9   5 -10     -38.6       2.4      17.7
   9   5  -9     -31.3       0.9      14.8
   9   5  -8      11.0       2.1      11.0
   9   5  -7     -14.2       6.7       7.9
   9   5  -6      24.7      18.8      14.3
   9   5  -5     197.1     210.8      15.9
   9   5  -4     -20.1      17.4       5.2
   9   5  -3     145.3     158.4       7.0
   9   5  -2       5.8       0.3       4.1
   9   5  -1     295.3     287.8      11.0
   9   5   0      -8.0       8.6       4.3
   9   5   1      19.6       0.6       8.9
   9   5   2      65.9      67.9       9.2
   9   5   3      73.2      72.4       9.8
   9   5   4      13.3       3.1       7.7
   9   5   5     -12.9       7.1      10.5
   9   5   6     -22.2       1.1      15.2
   9   5   7      33.1      28.3      11.3
   9   5   8      -9.6       4.6      12.7
   9   5   9     -43.4       0.6      18.9
   9   5  10      14.4       5.9      25.8
   9   6 -13     -35.7       7.8      34.8
   9   6 -12      13.1       0.3      21.9
   9   6 -11     -29.6       1.7      16.3
   9   6 -10     -21.7       8.2      17.2
   9   6  -9      18.9       9.6      17.9
   9   6  -8      19.8       1.4      14.8
   9   6  -7     -13.8       5.4      12.8
   9   6  -6      20.0      32.4      12.1
   9   6  -5     133.7     151.5      15.1
   9   6  -4     150.6     146.1      12.8
   9   6  -3     -53.4      41.1      11.3
   9   6  -2      35.9      42.9       9.6
   9   6  -1     133.1     122.7      10.4
   9   6   0      -9.8       0.2       8.0
   9   6   1      93.1      97.1      11.4
   9   6   2      14.6       4.8       7.8
   9   6   3      10.8       1.0       7.6
   9   6   4      59.6      69.9      10.9
   9   6   5     -13.8       0.7      12.8
   9   6   6     -28.7      14.2      14.9
   9   6   7      43.2      38.8      17.1
   9   6   8      23.5      15.1      17.2
   9   6   9      32.0      15.1      19.5
   9   7 -12      60.7      26.0      24.8
   9   7 -11      14.7       8.5      18.7
   9   7 -10      22.5      23.1      18.1
   9   7  -9      35.0       1.2      20.5
   9   7  -8      28.5       1.2      11.4
   9   7  -7      60.4      58.9      16.0
   9   7  -6     -20.9       4.4      11.7
   9   7  -5      -3.2      22.2       3.0
   9   7  -4     155.2     123.8      16.0
   9   7  -3      30.4      27.7      13.2
   9   7  -2      26.7       2.9      13.6
   9   7  -1     -30.1      23.2      16.5
   9   7   0     -16.6       2.2      10.2
   9   7   1      58.3      27.4      15.4
   9   7   2      23.9       2.9      10.7
   9   7   3      42.6      38.4      11.7
   9   7   4      -8.7       0.2      11.2
   9   7   5     -10.7       1.9      12.8
   9   7   6      31.4       0.1      14.3
   9   7   7     -21.6       0.0      13.0
   9   7   8      32.4       0.1      18.9
   9   8 -11     -36.3       5.6      25.9
   9   8 -10     -34.2       3.0      18.1
   9   8  -9     -35.4       2.0      18.7
   9   8  -8     -15.1       0.1      17.5
   9   8  -7     -15.6       1.5      13.4
   9   8  -6      16.8      20.9      14.5
   9   8  -5      28.7      18.1      12.4
   9   8  -4      28.7       5.6      16.6
   9   8  -3      75.3      66.4      13.9
   9   8  -2      21.1      20.9      12.7
   9   8  -1      58.5      63.1      12.4
   9   8   0      19.3      23.6      11.8
   9   8   1      -2.1       0.9       2.7
   9   8   2     144.4     141.4      18.2
   9   8   3     -11.3       0.2       9.3
   9   8   4     -22.2       0.1      16.2
   9   8   5      28.0       3.1      22.5
   9   8   6      36.8       7.9      19.5
   9   8   7     -28.0       0.9      13.8
   9   8   8     -32.5       7.0      24.6
   9   9 -10     -39.5       4.5      25.3
   9   9  -9      24.7      22.6      23.6
   9   9  -8      26.6       7.7      20.1
   9   9  -7     -21.2       2.0      19.0
   9   9  -6      52.4       2.1      19.5
   9   9  -5     -16.7      11.3      18.8
   9   9  -4      -6.2       3.9       4.2
   9   9  -3     -37.0      19.4      20.6
   9   9  -2     -12.8       3.6      10.9
   9   9  -1      -7.8       0.3      14.1
   9   9   0      26.5       0.0      19.0
   9   9   1      32.8      19.8      15.6
   9   9   2      20.7       1.6      13.7
   9   9   3     -11.2       0.0      12.7
   9   9   4      -8.4      21.3      17.5
   9   9   5     -14.2      12.9      20.6
   9   9   6       9.8      18.5      25.2
   9   9   7     -11.0       1.7      26.6
   9  10  -9      26.6       5.3      32.9
   9  10  -8      11.6       3.4      17.7
   9  10  -7      39.4      14.8      16.9
   9  10  -6     -17.6       6.1      18.7
   9  10  -5     -45.3       0.8      17.6
   9  10  -4       0.7       1.6       1.6
   9  10  -3      46.2      19.2      15.7
   9  10  -2     -27.0      11.1      17.0
   9  10  -1     -19.5       1.1      13.5
   9  10   0      27.3      11.4      18.3
   9  10   1      21.2       1.7      12.5
   9  10   2     -21.8       0.0      15.9
   9  10   3     -28.9       0.0      32.2
   9  10   4       0.1      13.5       0.7
   9  10   5     -24.1       8.2      23.2
   9  10   6      33.4       2.3      36.1
   9  11  -8     -22.4       0.0      33.8
   9  11  -7      66.3       7.6      33.2
   9  11  -6     -21.7       0.2      20.3
   9  11  -5      51.0       1.1      28.5
   9  11  -4      23.3       3.2      18.6
   9  11  -3      52.0      14.1      19.1
   9  11  -2      42.3      10.2      20.1
   9  11  -1      29.2       0.3      14.7
   9  11   0      21.3       1.8      18.6
   9  11   1     -22.0      11.6      18.9
   9  11   2      -8.9      17.3      21.5
   9  11   3     -18.3       4.9      21.9
   9  12  -5      21.6       0.4      39.4
   9  12  -4     -81.3       0.0      43.2
   9  12  -3     -18.6       1.2      17.6
   9  12  -2      32.3       6.7      20.2
   9  12  -1     -42.4      14.2      26.7
   9  12   0     -19.2       5.7      23.6
  10   0 -14      23.0       0.2      21.9
  10   0 -12     -29.8       3.5      26.7
  10   0 -10      34.9      52.9      19.2
  10   0  -8      73.7     121.2      29.0
  10   0  -6     337.4     333.9      16.9
  10   0  -4     157.2     137.0      10.8
  10   0  -2    1494.5    1401.2      59.1
  10   0   0      71.1      76.6       9.9
  10   0   2     463.4     388.4      18.1
  10   0   4     173.2     171.2      13.8
  10   0   6      24.3      23.8      10.0
  10   0   8      -6.6      16.2      13.3
  10   0  10      33.4       5.7      33.4
  10   1 -14      38.6       0.8      24.2
  10   1 -13       9.8       1.0      20.9
  10   1 -12      13.7       5.4      19.6
  10   1 -11      23.5      18.7      15.2
  10   1 -10      20.0       3.7      15.2
  10   1  -9      18.6       2.2      18.9
  10   1  -8     142.2     127.9      18.8
  10   1  -7      12.0       9.3       4.7
  10   1  -6      16.2      12.1       7.2
  10   1  -5      -7.3       4.6       5.4
  10   1  -4     122.5     125.2       6.3
  10   1  -3     130.5     124.6       6.8
  10   1  -2      51.9      65.8       4.4
  10   1  -1     227.3     237.7       8.8
  10   1   0     -16.6       0.0       5.3
  10   1   1      20.6      20.2       4.7
  10   1   2     -11.3       0.5       4.8
  10   1   3      13.3       0.0       7.3
  10   1   4      51.9      63.6       7.8
  10   1   5       9.2       1.6       6.3
  10   1   6      17.1       0.2       8.3
  10   1   7      -8.4       5.5       9.9
  10   1   8      52.1      13.5      22.6
  10   1   9      27.5      13.6      18.6
  10   1  10      18.7      25.3      24.3
  10   2 -14     -11.4       1.4      41.3
  10   2 -13      34.9      15.2      18.7
  10   2 -12      12.6      13.7      14.2
  10   2 -11      13.3       0.3      14.1
  10   2 -10     -35.5      20.7      16.1
  10   2  -9      17.7      19.1      14.7
  10   2  -8      11.4       2.7      10.7
  10   2  -7      60.0      42.2      12.3
  10   2  -6     104.6     113.9       8.0
  10   2  -5      67.3      50.3       7.4
  10   2  -4     626.2     616.7      18.5
  10   2  -3     807.1     854.8      23.4
  10   2  -2      76.3      82.2       4.2
  10   2  -1       8.0       2.4       5.5
  10   2   0     514.5     486.2      14.7
  10   2   1     103.6     100.9       6.7
  10   2   2      30.3      32.8       6.0
  10   2   3      24.9      31.0       5.7
  10   2   4      -8.7       0.0       5.7
  10   2   5     -26.5       8.3      10.3
  10   2   6      30.0      37.8       9.4
  10   2   7      28.1       0.1      12.1
  10   2   8     -20.2      15.5      17.6
  10   2   9      17.9      22.1      21.7
  10   2  10      -7.3       3.1      45.2
  10   3 -14     -25.7       0.1      26.1
  10   3 -13     -32.1       1.0      20.2
  10   3 -12     -18.4       5.4      17.0
  10   3 -11      -8.3       6.8      12.8
  10   3 -10      34.6       0.3      17.4
  10   3  -9      -0.3       3.2       1.1
  10   3  -8     -18.2       0.5      11.5
  10   3  -7     -18.4       0.1       9.1
  10   3  -6     299.1     322.3      14.4
  10   3  -5      10.1       6.0       5.2
  10   3  -4      -8.5       9.3       2.4
  10   3  -3      39.3      35.0       4.9
  10   3  -2      66.8      66.8       7.7
  10   3  -1      16.8       2.4       6.1
  10   3   0      21.7      23.2       5.5
  10   3   1     180.2     178.9       8.7
  10   3   2      26.0      29.6       6.6
  10   3   3      35.4      26.4       6.8
  10   3   4      53.2      35.4       8.2
  10   3   5     -16.8       7.1       9.7
  10   3   6      20.4       2.5      15.2
  10   3   7      58.7      50.8      13.3
  10   3   8     -10.4       2.2      16.3
  10   3   9      56.6      17.2      23.9
  10   3  10      40.4       8.1      34.0
  10   4 -13     -39.7       0.1      21.8
  10   4 -12      26.2       7.5      18.2
  10   4 -11       4.8       5.5      17.1
  10   4 -10     -11.4       1.1      13.0
  10   4  -9      32.6      42.5      15.3
  10   4  -8      38.9      37.2      13.7
  10   4  -7      13.0       0.6       9.4
  10   4  -6     -16.8       2.2      10.6
  10   4  -5     -13.5       0.5      12.7
  10   4  -4       0.5       3.4       1.2
  10   4  -3      30.3      32.0       3.5
  10   4  -2      31.0      36.6       4.3
  10   4  -1      66.0      71.6       5.2
  10   4   0     507.9     496.5      17.7
  10   4   1     -22.8       0.1      11.5
  10   4   2      11.7       0.1       8.2
  10   4   3      39.5      40.0       7.6
  10   4   4     -24.2       0.2       9.9
  10   4   5      29.0       9.7      10.5
  10   4   6     -48.4      27.3      15.0
  10   4   7       1.0       4.3       1.9
  10   4   8     -26.5       5.7      18.4
  10   4   9      18.0       0.5      23.5
  10   5 -13      10.6       1.4      33.6
  10   5 -12      20.9       1.1      17.6
  10   5 -11       0.9       0.2       1.9
  10   5 -10     -25.4      12.6      16.1
  10   5  -9     -27.9       3.9      18.5
  10   5  -8      33.3       0.0      15.3
  10   5  -7      46.0      44.0      13.9
  10   5  -6      12.2       1.5      15.6
  10   5  -5     -14.0       1.8      12.1
  10   5  -4     123.7     103.7      12.8
  10   5  -3      32.9      15.4       7.7
  10   5  -2     -10.1       0.0       7.7
  10   5  -1     120.6     116.6      10.2
  10   5   0      -9.1       1.1       7.1
  10   5   1      49.5      55.5      11.8
  10   5   2     -16.9      22.6       8.3
  10   5   3     -15.0      22.3      11.2
  10   5   4      -7.8       2.2       9.8
  10   5   5      53.1      25.4      12.9
  10   5   6     -29.3       1.3      14.3
  10   5   7     -29.6       7.0      15.6
  10   5   8      30.0      13.3      15.7
  10   5   9      26.6      20.6      34.0
  10   6 -12       7.0       5.6      20.8
  10   6 -11      25.2      14.5      22.8
  10   6 -10      50.6       0.0      19.1
  10   6  -9      12.6       3.1      14.5
  10   6  -8     -24.7       0.6      18.7
  10   6  -7      16.9       7.4      15.3
  10   6  -6       4.1      14.9       3.4
  10   6  -5     -16.2       4.0      10.1
  10   6  -4     -16.9       2.7      11.9
  10   6  -3      86.2      78.4      14.5
  10   6  -2      53.5      56.3      10.2
  10   6  -1     -12.2      14.1       8.5
  10   6   0      26.3       8.5       9.8
  10   6   1      14.4      10.4      13.8
  10   6   2      22.3       6.3       9.7
  10   6   3     -23.1       2.8      11.0
  10   6   4      17.2       0.0       9.9
  10   6   5      35.9       0.4      15.8
  10   6   6      23.5      13.7      16.4
  10   6   7      61.1      43.6      16.7
  10   6   8      22.4       0.0      14.4
  10   7 -12     -23.4       3.6      37.7
  10   7 -11     -29.5       0.1      21.2
  10   7 -10     -40.4      10.3      21.2
  10   7  -9      29.6       0.0      16.5
  10   7  -8      24.3       2.3      17.6
  10   7  -7      49.4      50.1      16.8
  10   7  -6      35.3      32.8      14.9
  10   7  -5      39.9      21.3      21.5
  10   7  -4      65.4      64.7      12.1
  10   7  -3      27.8      36.2      11.5
  10   7  -2      75.5      78.1      12.5
  10   7  -1      99.1     117.3      13.2
  10   7   0     -15.1      18.5      13.1
  10   7   1      50.5      39.1      12.8
  10   7   2      23.6      28.5      10.0
  10   7   3     -11.7       1.0      11.2
  10   7   4      38.9       8.3      17.6
  10   7   5       7.8       1.1      14.4
  10   7   6      17.5       0.0      15.8
  10   7   7     -21.8       7.7      18.4
  10   7   8      29.8       0.2      38.6
  10   8 -10      49.8       4.3      20.1
  10   8  -9     -29.5       0.3      21.6
  10   8  -8      45.8      14.3      21.5
  10   8  -7      44.7       4.3      21.4
  10   8  -6      31.1       6.6      18.5
  10   8  -5      31.7      32.8      15.0
  10   8  -4      22.7       9.1      12.7
  10   8  -3     -12.9       0.1      14.6
  10   8  -2      30.0      12.7      12.5
  10   8  -1      68.5      58.5      13.3
  10   8   0      86.9      78.2      18.4
  10   8   1      16.6       5.3      11.4
  10   8   2      21.7      30.0      16.0
  10   8   3      44.0       0.7      13.4
  10   8   4      32.4      27.7      18.7
  10   8   5     -23.8       0.0      19.7
  10   8   6      33.2       0.2      19.8
  10   8   7      -2.7       0.1      42.4
  10   9 -10      10.6       5.6      28.4
  10   9  -9      22.1      16.0      18.2
  10   9  -8      11.6       1.5      16.8
  10   9  -7      -7.9       0.4      14.6
  10   9  -6     -26.0       7.3      14.3
  10   9  -5     -37.8      17.5      18.4
  10   9  -4      26.4      15.3      17.2
  10   9  -3      25.0       0.8      16.0
  10   9  -2      98.2     143.5      17.5
  10   9  -1     -12.5      19.0      14.2
  10   9   0      51.9      38.1      18.6
  10   9   1       0.3      12.0       1.1
  10   9   2      31.9       3.8      15.1
  10   9   3      22.3       4.5      27.7
  10   9   4      10.6       0.0      18.3
  10   9   5       9.1      11.0      25.4
  10   9   6     -28.9       0.7      28.5
  10  10  -8      17.4       2.3      40.4
  10  10  -7      29.0      29.1      20.1
  10  10  -6     -28.3       3.2      18.5
  10  10  -5      38.0       5.0      17.6
  10  10  -4      21.5       5.1      19.9
  10  10  -3      29.4       7.2      15.1
  10  10  -2     167.4     143.9      20.7
  10  10  -1     -54.3      11.8      21.1
  10  10   0      35.8       0.9      20.0
  10  10   1      12.5      11.3      15.2
  10  10   2     -21.6       0.7      21.4
  10  10   3      24.9      12.8      22.8
  10  10   4     -11.0       0.0      34.0
  10  11  -6      26.6       0.2      33.6
  10  11  -5     -40.9       0.1      19.0
  10  11  -4     -23.3       1.1      17.6
  10  11  -3      -8.5       6.9      20.0
  10  11  -2     -11.1       0.1      19.6
  10  11  -1      48.2      52.7      32.0
  10  11   0     -51.4      14.5      36.8
  10  11   1      26.7       3.8      23.3
  11   0 -14      32.9      24.1      38.1
  11   0 -12       6.0       0.0      28.0
  11   0 -10      16.0      48.7      30.2
  11   0  -8      24.2       1.7      25.1
  11   0  -6      -4.0       0.0       3.1
  11   0  -4      30.4      28.0       8.8
  11   0  -2      77.0      63.5       8.3
  11   0   0     116.2      99.7      10.6
  11   0   2     153.2     127.6      11.6
  11   0   4     107.4     105.5      14.0
  11   0   6      32.4      44.8      12.2
  11   0   8      14.7       0.5      39.1
  11   1 -13      36.3      14.1      21.4
  11   1 -12      -3.8       1.0      21.7
  11   1 -11      40.5      22.7      24.5
  11   1 -10      12.7       7.4      18.6
  11   1  -9      11.7       1.7      17.3
  11   1  -8      -4.5       0.3      10.3
  11   1  -7      41.2      51.5       8.6
  11   1  -6     365.1     375.0      12.7
  11   1  -5      16.5       5.9       5.9
  11   1  -4     117.5     135.1       6.9
  11   1  -3       4.8       2.4       4.1
  11   1  -2      69.7      82.5       5.5
  11   1  -1      33.2      37.7       7.9
  11   1   0       9.6       4.0       6.3
  11   1   1      21.2      12.7       7.3
  11   1   2     212.4     202.6      10.9
  11   1   3      -8.6       0.1       5.9
  11   1   4      89.1      95.4       9.0
  11   1   5     -12.0       2.4      11.2
  11   1   6     -16.7       0.0      10.0
  11   1   7      12.0       0.0      14.4
  11   1   8      18.1       6.6      18.7
  11   2 -13      20.4       5.6      18.8
  11   2 -12     -11.9       2.7      16.8
  11   2 -11      29.5       1.1      19.8
  11   2 -10     -33.0       3.9      16.1
  11   2  -9      29.5       0.9      18.2
  11   2  -8      29.0       5.9      11.4
  11   2  -7     -13.2      18.3       8.9
  11   2  -6      27.4      12.8       6.9
  11   2  -5      27.9      28.8       7.6
  11   2  -4      16.6       5.0       5.8
  11   2  -3      17.9      35.6       5.1
  11   2  -2      -6.6       0.3       6.7
  11   2  -1      31.4      32.8       6.6
  11   2   0     -14.2       6.1       6.7
  11   2   1      91.2     110.9       8.3
  11   2   2      56.1      55.4       7.5
  11   2   3      23.1      14.0       8.1
  11   2   4      11.4       1.3       7.3
  11   2   5     -12.6       9.8       9.3
  11   2   6     -31.8       0.2      12.8
  11   2   7      35.9       0.0      14.8
  11   2   8     -28.8       2.4      27.9
  11   2   9       0.0       0.2       4.6
  11   3 -13     -12.2      10.8      23.2
  11   3 -12      18.7       0.0      15.2
  11   3 -11      10.8       7.3      20.3
  11   3 -10       8.4       5.2      18.0
  11   3  -9     -25.7       3.1      14.9
  11   3  -8     -15.3       3.9      13.7
  11   3  -7      -5.8       4.1      14.9
  11   3  -6      -4.6       3.0      10.2
  11   3  -5      23.6       7.8      13.8
  11   3  -4     230.3     235.7      10.3
  11   3  -3      53.7      60.8       9.7
  11   3  -2      10.2       0.8       5.8
  11   3  -1      31.3      36.7       6.7
  11   3   0     112.3      97.7       9.1
  11   3   1     137.8     134.1       9.9
  11   3   2      69.9      51.7       7.2
  11   3   3      37.5      35.8       9.7
  11   3   4      40.0      31.1      10.7
  11   3   5      64.6      58.0      11.5
  11   3   6      19.9      16.3      11.1
  11   3   7      17.7       0.0      16.1
  11   3   8      60.5       6.4      25.7
  11   3   9      -1.4       2.8      28.5
  11   4 -13     -11.0       1.6      38.9
  11   4 -12     -17.3       0.0      14.9
  11   4 -11     -25.3       2.2      16.7
  11   4 -10     -22.7       0.1      19.7
  11   4  -9      52.2      11.0      18.8
  11   4  -8      35.1      23.2      14.8
  11   4  -7     -16.5       4.6      17.4
  11   4  -6      29.0      26.7      12.6
  11   4  -5      89.5     103.1       9.6
  11   4  -4      20.5      16.7       5.9
  11   4  -3      35.8      23.1      10.3
  11   4  -2      -6.6       6.7       8.1
  11   4  -1     100.8      87.5      10.1
  11   4   0     -27.1       9.9      15.3
  11   4   1     241.6     217.0      16.6
  11   4   2      34.7      11.5       9.8
  11   4   3     -33.3       4.2      13.1
  11   4   4      34.0      25.3       9.9
  11   4   5      38.3      39.5      13.8
  11   4   6      23.5       9.7      19.0
  11   4   7     -31.0       0.0      15.1
  11   4   8      40.0      12.2      16.9
  11   5 -12     -15.4       0.2      18.4
  11   5 -11      18.8      17.6      19.5
  11   5 -10     -17.3       0.0      19.5
  11   5  -9      -9.0      19.6      18.4
  11   5  -8      -6.3       4.0      14.2
  11   5  -7      23.3       2.4      15.9
  11   5  -6      50.7      27.6      15.7
  11   5  -5     -14.0       1.0      11.4
  11   5  -4      24.5      11.3      13.7
  11   5  -3     -15.4       2.8       9.2
  11   5  -2      87.2      67.3      10.5
  11   5  -1      25.1      16.1      11.7
  11   5   0      21.9      38.6      14.4
  11   5   1      69.2      58.2      11.3
  11   5   2       3.6       1.5      10.7
  11   5   3      23.6       2.4      10.3
  11   5   4      15.5       0.3      11.8
  11   5   5      24.7       0.9      14.5
  11   5   6     -18.2      11.7      19.7
  11   5   7     -26.4       8.8      23.1
  11   5   8      20.3       0.7      24.5
  11   6 -11     -19.2       5.5      25.9
  11   6 -10     -16.3      14.3      20.2
  11   6  -9      32.3       2.9      17.9
  11   6  -8     -34.0       0.2      22.2
  11   6  -7      16.6       8.0      17.8
  11   6  -6     -20.4       9.9      19.2
  11   6  -5       9.9       5.5      13.6
  11   6  -4      35.1      22.6      18.7
  11   6  -3      29.3       4.8      20.8
  11   6  -2       9.8       5.1       8.5
  11   6  -1       0.1       3.1       0.6
  11   6   0      20.3       6.2      14.6
  11   6   1     -23.4       4.6      12.1
  11   6   2      24.5       3.6      14.9
  11   6   3      17.5       2.8      15.2
  11   6   4      57.4      12.7      17.2
  11   6   5      42.0       9.8      14.5
  11   6   6      15.4       8.6      17.1
  11   6   7     -41.1       3.3      23.3
  11   7 -11      20.6       4.6      29.3
  11   7 -10       0.0       0.5       0.3
  11   7  -9      30.7       5.9      19.6
  11   7  -8       1.1       4.3       2.0
  11   7  -7     -47.2       0.1      23.0
  11   7  -6      18.4       0.0      14.0
  11   7  -5      21.5       0.5      13.6
  11   7  -4      61.6      68.7      12.6
  11   7  -3      46.0      55.7      16.1
  11   7  -2      18.8       1.9      14.8
  11   7  -1      30.7      37.6      12.8
  11   7   0     -28.6      13.7      15.0
  11   7   1      15.9       0.8      11.4
  11   7   2      46.7       0.1      14.2
  11   7   3     -14.6       6.4      12.4
  11   7   4      15.9       8.9      16.5
  11   7   5     -22.9       1.9      16.8
  11   7   6      41.4       0.0      26.6
  11   8 -10     -13.2       1.9      28.4
  11   8  -9      48.0       1.1      22.4
  11   8  -8     -45.9       5.3      18.8
  11   8  -7     -32.4       6.3      17.5
  11   8  -6      47.6      19.3      22.9
  11   8  -5      24.4       3.7      17.2
  11   8  -4     -20.2       0.0      20.8
  11   8  -3      38.3      13.6      14.9
  11   8  -2      20.5       9.4      12.9
  11   8  -1      27.3       5.7      19.2
  11   8   0      19.0      13.5      19.2
  11   8   1     -18.3       0.9      19.9
  11   8   2      29.5      33.6      15.5
  11   8   3      18.8       0.5      14.7
  11   8   4      42.1      25.9      16.8
  11   8   5     -19.3      14.8      18.6
  11   8   6      40.7      12.1      30.3
  11   9  -9     -64.5       5.7      33.0
  11   9  -8      28.2       2.1      17.6
  11   9  -7      16.5       0.0      19.2
  11   9  -6     -20.8       9.7      16.2
  11   9  -5     -40.4       1.7      20.9
  11   9  -4      55.5      43.2      19.8
  11   9  -3     -12.2       0.3      21.5
  11   9  -2      24.2      12.5      15.7
  11   9  -1     -21.0      28.5      15.1
  11   9   0      20.6       3.7      17.3
  11   9   1     -21.2       5.7      19.7
  11   9   2     -24.6       1.0      29.5
  11   9   3     -13.3       0.1      27.0
  11   9   4     -16.9       0.7      47.2
  11  10  -7      24.2       1.9      38.0
  11  10  -6      -9.4       0.7      20.1
  11  10  -5     -47.7      21.9      31.2
  11  10  -4     -17.4      11.7      19.6
  11  10  -3     -47.8       3.5      25.1
  11  10  -2     -25.1       0.1      19.9
  11  10  -1     -22.6       4.2      22.6
  11  10   0      16.9       8.7      18.1
  11  10   1      30.7       5.2      26.7
  11  11  -4     -14.7       4.9      41.4
  11  11  -3      22.4       4.8      31.6
  11  11  -2     -16.5      20.7      28.0
  11  11  -1     -13.7       8.1      30.3
  12   0 -12      21.0       0.0      23.3
  12   0 -10      16.9      17.9      24.6
  12   0  -8     -24.0       6.2      17.5
  12   0  -6      16.6       9.4       7.4
  12   0  -4     253.8     255.1      17.8
  12   0  -2     -13.6       1.9       8.4
  12   0   0     125.3     116.8      13.3
  12   0   2      17.7      16.1       9.7
  12   0   4      24.5      11.1      14.0
  12   0   6     -14.2       0.2      15.7
  12   1 -13      26.0       1.2      23.6
  12   1 -12       2.9       0.2       3.1
  12   1 -11     -20.1       3.2      16.2
  12   1 -10      21.5       1.1      18.4
  12   1  -9     -21.1       2.5      21.3
  12   1  -8     -27.5       0.1      11.0
  12   1  -7       2.9      25.6       3.1
  12   1  -6      21.4       2.9       8.7
  12   1  -5      79.6      94.8       6.7
  12   1  -4     -13.2       0.4       6.2
  12   1  -3      29.1      36.2       7.0
  12   1  -2      18.2      30.4       8.3
  12   1  -1     321.2     321.3      16.5
  12   1   0      55.4      52.7       7.7
  12   1   1      24.5      25.7       8.2
  12   1   2     -22.9       0.1       7.7
  12   1   3      16.4       3.9       9.4
  12   1   4     181.7     190.0      13.2
  12   1   5      27.1       1.9       8.9
  12   1   6      19.3      13.6      13.7
  12   1   7     -34.3       8.5      19.1
  12   1   8      31.7       2.6      28.9
  12   2 -13      29.9      14.7      19.6
  12   2 -12     -30.0       1.4      17.7
  12   2 -11     -30.2      14.0      24.8
  12   2 -10      19.4       6.6      23.7
  12   2  -9      16.2       0.1      20.0
  12   2  -8      61.2      59.2      12.9
  12   2  -7      15.8       5.3       8.7
  12   2  -6      24.6       6.0      11.1
  12   2  -5       1.6       0.7       2.0
  12   2  -4      11.2       0.4       4.0
  12   2  -3      35.2      38.5       6.7
  12   2  -2      41.6      55.0       7.6
  12   2  -1      30.3      21.6       8.3
  12   2   0      51.4      46.3       7.5
  12   2   1      57.0      51.6       8.5
  12   2   2      38.8      37.2       8.0
  12   2   3      55.9      35.3      11.5
  12   2   4      47.6      37.2      10.6
  12   2   5      15.7       2.1      12.1
  12   2   6     -41.6       9.0      13.2
  12   2   7      14.2      21.3      22.1
  12   2   8      18.3      16.1      42.7
  12   3 -12     -65.4       0.7      25.8
  12   3 -11     -32.9       6.5      17.0
  12   3 -10     -13.8       0.5      13.1
  12   3  -9      11.4       3.3      17.8
  12   3  -8     -10.4       1.4      15.4
  12   3  -7     -11.8       0.1      12.6
  12   3  -6      13.1      10.3      10.7
  12   3  -5      26.0      20.4      11.4
  12   3  -4      31.0      18.5      10.4
  12   3  -3      14.2      10.2      10.5
  12   3  -2       6.4       2.7       8.1
  12   3  -1      33.8      22.5       9.1
  12   3   0      33.3       6.6      11.6
  12   3   1      14.5       1.3       9.5
  12   3   2     146.2     168.8      13.7
  12   3   3      67.8      60.8      10.3
  12   3   4      31.8      14.6      13.1
  12   3   5       0.6       2.2       1.5
  12   3   6      12.8       7.1      15.4
  12   3   7      20.5       0.1      18.8
  12   4 -12     -32.4       0.3      25.5
  12   4 -11       6.8       2.2       4.7
  12   4 -10      18.8       9.4      18.8
  12   4  -9      12.6       4.7      23.7
  12   4  -8      20.2       2.8      18.7
  12   4  -7      18.9       0.9      15.7
  12   4  -6      64.9      72.8      16.2
  12   4  -5      25.7      45.4      14.6
  12   4  -4      70.4      79.5      10.1
  12   4  -3      53.8      32.9      10.8
  12   4  -2      10.7       0.4      10.3
  12   4  -1     -23.5       3.4      11.3
  12   4   0      16.3      12.3      10.1
  12   4   1      23.0       1.2      11.8
  12   4   2     -14.2       6.0      10.0
  12   4   3      83.6      83.8      13.8
  12   4   4     -27.5       0.1      11.3
  12   4   5     -19.5       6.7      16.2
  12   4   6      33.6       1.1      18.1
  12   4   7       4.3       0.5      17.8
  12   5 -11     -27.0       0.6      17.9
  12   5 -10     -20.9       7.5      16.9
  12   5  -9     -37.2       0.7      15.4
  12   5  -8      29.9      15.3      19.5
  12   5  -7     -21.4       2.7      19.3
  12   5  -6      16.5       1.4      13.1
  12   5  -5     -14.8       2.0      12.6
  12   5  -4     -39.4       1.5      16.9
  12   5  -3      10.1       0.1      10.4
  12   5  -2      -9.9       6.4      10.8
  12   5  -1      46.1      31.1      12.8
  12   5   0      24.4       4.7      17.1
  12   5   1      17.8       6.2      12.9
  12   5   2     -39.8       6.4      14.9
  12   5   3      34.8      22.5      12.3
  12   5   4      23.8       3.6      15.3
  12   5   5      43.6      17.4      17.5
  12   5   6      25.0       7.6      17.6
  12   5   7      13.1       0.8      19.4
  12   6 -11     -45.8       2.0      38.8
  12   6 -10      33.0       0.2      22.9
  12   6  -9      -1.1       3.8       2.0
  12   6  -8     -12.5       2.7      17.8
  12   6  -7      19.4       6.5      17.4
  12   6  -6     -14.0       5.8      19.0
  12   6  -5     -18.2       1.2      14.6
  12   6  -4      19.5      18.2      19.0
  12   6  -3      80.6      78.9      15.1
  12   6  -2      33.0      10.7      12.2
  12   6  -1      44.5      57.3      12.4
  12   6   0      12.7       6.9      11.7
  12   6   1      18.7       6.8      11.6
  12   6   2     -27.2       0.3      12.3
  12   6   3     -34.0       1.9      15.5
  12   6   4      25.2      27.1      16.3
  12   6   5      33.8      19.4      17.8
  12   6   6      11.5       0.2      24.0
  12   7 -10     -17.4       0.8      34.0
  12   7  -9     -19.7       3.2      27.4
  12   7  -8      12.5       7.4      14.9
  12   7  -7     -34.9       6.4      20.5
  12   7  -6      21.6       0.1      22.2
  12   7  -5     -24.6       0.7      18.4
  12   7  -4      20.5      21.3      16.2
  12   7  -3      21.6      44.0      14.1
  12   7  -2      30.5       0.0      20.0
  12   7  -1      33.9      25.1      14.3
  12   7   0      53.1      33.1      16.7
  12   7   1     -19.6      16.7      13.4
  12   7   2     -21.7      19.1      16.6
  12   7   3      28.5      15.2      18.9
  12   7   4     -15.2       1.8      14.1
  12   7   5     -19.9      13.7      21.7
  12   8  -9     -37.5       0.3      44.3
  12   8  -8      17.4      30.5      30.3
  12   8  -7      51.2       0.1      18.4
  12   8  -6     -12.0       2.2      16.7
  12   8  -5      35.4       4.2      20.1
  12   8  -4      47.2      26.7      21.4
  12   8  -3      -6.7       4.3      16.3
  12   8  -2      33.0       0.1      18.2
  12   8  -1       0.2       7.9       0.8
  12   8   0      18.1       5.7      18.8
  12   8   1      20.0       0.5      16.0
  12   8   2      14.6      14.7      21.7
  12   8   3      23.9       2.9      25.7
  12   8   4      28.6       1.7      30.4
  12   9  -7      72.2       3.1      32.0
  12   9  -6       7.7       5.5      19.1
  12   9  -5     -45.0      35.7      30.5
  12   9  -4      29.6       0.1      22.1
  12   9  -3     -27.9      10.3      16.4
  12   9  -2      16.9       0.1      19.7
  12   9  -1      -6.1       1.5      25.1
  12   9   0      29.0       0.9      21.3
  12   9   1      72.7      48.8      18.9
  12  10  -4      23.3       1.0      26.1
  12  10  -3     -54.0       3.0      31.8
  12  10  -2     -16.1      14.2      23.9
  12  10  -1     -22.0       2.0      25.7
  13   0 -12      52.6      67.3      22.6
  13   0 -10      12.8       8.9      17.6
  13   0  -8      11.3       5.4      14.7
  13   0  -6      43.1      24.3      16.5
  13   0  -4      54.9      50.8      15.0
  13   0  -2     -13.1       0.1      12.6
  13   0   0      23.0       8.9      11.4
  13   0   2      23.7      25.3      14.2
  13   0   4      10.2      16.0      16.2
  13   0   6     164.5     103.8      52.7
  13   1 -12      36.6      14.5      18.8
  13   1 -11      26.5      27.8      18.6
  13   1 -10      30.1       4.4      15.0
  13   1  -9      15.9       1.9      13.2
  13   1  -8      44.5      31.7      15.2
  13   1  -7     -22.7       0.1      12.2
  13   1  -6      53.4      64.0      12.1
  13   1  -5      23.8       8.5       9.7
  13   1  -4      38.6      44.0       8.9
  13   1  -3     -30.7      10.3      15.5
  13   1  -2     -18.1       0.0      10.7
  13   1  -1      34.8      13.6      11.0
  13   1   0      28.6      28.0       9.8
  13   1   1     -16.3       3.3      10.7
  13   1   2      36.9      33.8      11.4
  13   1   3      33.2       0.0      13.6
  13   1   4      57.6      80.8      11.8
  13   1   5      26.3       0.5      15.5
  13   1   6      52.2      31.4      25.0
  13   2 -12     -35.2       2.5      25.3
  13   2 -11      17.3      23.3      21.5
  13   2 -10      35.4      12.8      23.0
  13   2  -9      25.9      44.7      11.7
  13   2  -8      13.9       0.0      16.1
  13   2  -7      23.5       1.2      17.4
  13   2  -6     -19.8       0.2      11.3
  13   2  -5      11.3       0.3      14.4
  13   2  -4      70.5      67.5      10.1
  13   2  -3      39.8      32.9       7.4
  13   2  -2      18.3      13.0      10.9
  13   2  -1      13.3      20.0      11.6
  13   2   0      26.8       0.0      12.5
  13   2   1       3.9       1.6       3.2
  13   2   2      13.7       0.0      12.1
  13   2   3      26.8       4.9      14.5
  13   2   4     -16.9       0.1      14.7
  13   2   5      24.2      11.1      16.5
  13   2   6      29.6       0.8      15.9
  13   3 -11      23.9       0.1      23.9
  13   3 -10     -11.7       3.3      21.3
  13   3  -9     -26.8       0.0      21.3
  13   3  -8      33.1       9.2      16.6
  13   3  -7      69.2      67.0      16.2
  13   3  -6     -16.8       0.3      13.9
  13   3  -5     -17.9      11.9      14.8
  13   3  -4     -11.5      11.9      12.6
  13   3  -3      18.9      24.5       9.6
  13   3  -2      30.1      17.3      13.2
  13   3  -1      20.8       4.5      14.0
  13   3   0      19.8      13.9      12.2
  13   3   1      44.0      45.8      11.5
  13   3   2      95.9      98.4      15.0
  13   3   3     -35.1       8.9      13.6
  13   3   4      21.7      14.6      16.0
  13   3   5      35.7       4.3      18.7
  13   3   6      23.6       0.3      19.3
  13   4 -11     -10.4       1.7      17.5
  13   4 -10      37.5       0.3      19.2
  13   4  -9      20.8       7.9      17.1
  13   4  -8     -34.6       1.3      18.6
  13   4  -7      35.3       0.8      17.9
  13   4  -6     -13.7       7.4      12.8
  13   4  -5      18.8       0.5      19.9
  13   4  -4      14.1       1.4      15.8
  13   4  -3      24.7       0.5      12.5
  13   4  -2      35.3      16.4      10.9
  13   4  -1      16.6       2.3      11.4
  13   4   0      26.5      19.6      12.5
  13   4   1      30.8       4.5      14.2
  13   4   2      17.3       0.0      11.9
  13   4   3      29.0      17.5      10.2
  13   4   4      21.8       5.6      15.7
  13   4   5     -16.3       0.0      17.3
  13   4   6     -60.5       2.1      33.1
  13   5 -10      15.7       3.1      28.8
  13   5  -9      60.2      34.0      19.7
  13   5  -8     -65.3       5.4      30.5
  13   5  -7      32.6      12.6      16.0
  13   5  -6      28.3       0.2      14.2
  13   5  -5      32.7      12.6      16.3
  13   5  -4      19.2      12.4      17.6
  13   5  -3      30.2      22.7      15.5
  13   5  -2     -36.7       0.4      12.5
  13   5  -1      40.7      23.1      17.0
  13   5   0      -9.5       2.7      13.9
  13   5   1      27.8      10.3      11.6
  13   5   2      35.9       9.1      15.5
  13   5   3      55.0      42.7      16.1
  13   5   4      19.3       3.5      18.4
  13   5   5      26.1       1.5      22.4
  13   6  -9     -30.5       2.6      37.8
  13   6  -8      19.1       2.9      18.6
  13   6  -7     -25.4       0.4      20.7
  13   6  -6     -20.4       0.0      17.1
  13   6  -5     -11.8       0.7      16.8
  13   6  -4       0.0       1.7       0.2
  13   6  -3      24.7       1.8      18.0
  13   6  -2      29.6       5.7      18.8
  13   6  -1     -10.5       4.1      14.4
  13   6   0      -7.0       2.2      14.6
  13   6   1      32.6       8.7      14.6
  13   6   2     -21.7       9.4      12.1
  13   6   3      14.7       0.3      19.1
  13   6   4     -31.9       0.0      29.0
  13   7  -8       1.2       9.5       2.2
  13   7  -7      58.3      21.1      22.7
  13   7  -6     -15.9       9.1      19.0
  13   7  -5      29.8       0.9      21.9
  13   7  -4     -19.6       0.3      14.0
  13   7  -3     -24.7       1.7      16.1
  13   7  -2     -18.3       8.3      16.0
  13   7  -1      13.9      19.2      15.1
  13   7   0      27.0       1.9      17.0
  13   7   1     -18.7       0.0      13.9
  13   7   2      20.5       4.2      20.0
  13   7   3     -22.0       2.7      29.8
  13   8  -7     -51.9       1.4      25.7
  13   8  -6      13.4       3.8      23.0
  13   8  -5      -0.7       1.4       1.7
  13   8  -4      61.2       3.8      25.1
  13   8  -3     -25.4       8.1      20.4
  13   8  -2      27.9       7.3      22.1
  13   8  -1     -28.2       7.9      20.5
  13   8   0     -24.2       2.3      22.4
  13   8   1      32.4       1.9      28.9
  13   8   2      27.5       1.1      24.3
  13   9  -4     -24.2       0.2      22.3
  13   9  -3     -17.0       6.4      20.0
  13   9  -2     -44.9       0.7      23.0
  13   9  -1     -11.9       2.8      25.7
  14   0 -10       8.7       1.1      35.8
  14   0  -8      24.2      10.0      39.4
  14   0  -6      -2.3       4.3      31.3
  14   0  -4      24.0       0.5      19.5
  14   0  -2      -9.7       1.2      18.7
  14   0   0      77.3      74.3      19.6
  14   0   2       4.4       9.3      15.6
  14   0   4      51.8      57.4      19.9
  14   1 -10      30.6      44.3      17.1
  14   1  -9      21.1       2.5      23.3
  14   1  -8     -18.2       5.3      32.6
  14   1  -7       0.0      19.6       0.4
  14   1  -6     -44.8       0.3      29.1
  14   1  -5      37.2       3.3      25.3
  14   1  -4     -14.8       1.5      15.9
  14   1  -3     -11.9       2.1      10.6
  14   1  -2      15.8       0.0      11.3
  14   1  -1     -22.4      18.1      12.6
  14   1   0      65.9      53.1      12.2
  14   1   1     -20.0       0.6      16.2
  14   1   2      39.4       3.1      17.8
  14   1   3     -30.1       1.6      11.7
  14   1   4      43.7      35.6      16.6
  14   1   5     -21.0       1.3      23.0
  14   2 -10     -17.7       0.0      20.2
  14   2  -9      24.6       0.6      17.0
  14   2  -8       9.9       0.5      16.3
  14   2  -7      26.2      28.4      23.2
  14   2  -6     -20.3       5.3      24.2
  14   2  -5      38.7      44.8      18.1
  14   2  -4      44.7      18.0      14.7
  14   2  -3      25.3       0.1      13.7
  14   2  -2      34.5      25.8      14.5
  14   2  -1     -21.9       2.0      11.6
  14   2   0     -12.3       0.5      12.2
  14   2   1      13.4      22.5      14.5
  14   2   2      33.9      22.8      13.1
  14   2   3      38.3      21.2      19.3
  14   2   4      65.5      77.2      16.9
  14   2   5      30.5       0.5      18.8
  14   3 -10      27.9      20.1      22.7
  14   3  -9     -46.2       0.2      18.1
  14   3  -8      22.7       8.7      17.5
  14   3  -7     -39.9       0.2      18.3
  14   3  -6      -3.2       0.5       3.1
  14   3  -5     -34.0       2.1      21.8
  14   3  -4     -19.7       6.0      18.7
  14   3  -3      19.7       3.5      17.8
  14   3  -2     -48.9       8.5      19.7
  14   3  -1      49.8      60.8      15.4
  14   3   0       5.2       8.8      13.6
  14   3   1      51.9      43.9      12.7
  14   3   2     -18.9      14.3      13.8
  14   3   3      30.5      20.5      15.3
  14   3   4      35.0      23.5      19.4
  14   4  -9     -30.2      22.1      23.6
  14   4  -8     -25.9       8.3      17.9
  14   4  -7      22.5       9.7      24.3
  14   4  -6     -20.2       2.5      14.7
  14   4  -5       0.7      12.2       1.6
  14   4  -4      35.5      12.8      13.6
  14   4  -3      23.8      16.9      18.1
  14   4  -2      61.7      49.5      17.0
  14   4  -1      66.6      30.5      16.3
  14   4   0      34.1       5.6      14.1
  14   4   1      15.8       0.1      12.6
  14   4   2       4.1       1.6       3.3
  14   4   3     -56.8       0.9      24.1
  14   4   4      47.6      24.1      22.1
  14   5  -9     -34.6      29.7      20.4
  14   5  -8     -15.0       0.0      18.2
  14   5  -7       9.0       0.0      18.9
  14   5  -6     -22.2       0.2      17.4
  14   5  -5       5.9      24.5      21.9
  14   5  -4     -41.1       1.8      18.0
  14   5  -3      45.9       4.6      22.6
  14   5  -2      47.1       5.3      31.4
  14   5  -1      57.6      52.7      15.5
  14   5   0      28.4       0.4      17.8
  14   5   1      41.8      29.5      18.1
  14   5   2     -54.6      18.9      17.6
  14   5   3      21.6       7.7      24.3
  14   6  -8     -13.7       3.1      22.8
  14   6  -7     -74.1      10.5      53.1
  14   6  -6      34.1       1.3      18.3
  14   6  -5     -20.2      14.7      30.4
  14   6  -4     -22.1       1.4      18.8
  14   6  -3      39.2      17.0      17.3
  14   6  -2      18.9      14.6      21.7
  14   6  -1      12.1       0.0      22.7
  14   6   0     -27.7       1.9      13.3
  14   6   1      15.2       2.6      14.6
  14   6   2      19.8       6.2      20.2
  14   7  -6     -11.0       2.6      33.0
  14   7  -5      31.4       3.2      26.5
  14   7  -4     -29.8       0.5      24.3
  14   7  -3      18.4       8.4      20.0
  14   7  -2      24.7      14.4      26.6
  14   7  -1      -9.1      30.7      31.9
  14   7   0       1.7       1.5      18.5
  15   0  -8      19.6      24.6      37.0
  15   0  -6      46.4       5.0      43.1
  15   0  -4      41.3       0.5      31.1
  15   0  -2     -12.0       5.7      18.9
  15   0   0      42.6      11.1      23.8
  15   0   2      21.8       0.8      20.3
  15   1  -8      29.8      21.1      36.6
  15   1  -7     -17.9       0.8      18.9
  15   1  -6      34.6       0.8      26.9
  15   1  -5       2.7       2.2       3.2
  15   1  -4      31.8       6.8      22.0
  15   1  -3      17.1       1.9      17.9
  15   1  -2     -18.1       0.0      13.8
  15   1  -1     -36.0       2.5      15.3
  15   1   0      20.9       0.0      15.5
  15   1   1     -21.6       0.9      15.9
  15   1   2      51.4      16.9      20.8
  15   1   3     -33.1       6.2      17.8
  15   2  -8     -23.4       1.3      46.4
  15   2  -7      32.5      39.7      31.6
  15   2  -6      12.2       2.2      29.0
  15   2  -5      45.5       5.5      26.6
  15   2  -4      39.1       6.3      22.2
  15   2  -3     -37.5       2.9      23.6
  15   2  -2      14.5       4.9      13.7
  15   2  -1     -51.7      10.3      18.5
  15   2   0      23.6      11.9      14.3
  15   2   1     -25.7      12.5      15.4
  15   2   2     -19.5       4.1      17.4
  15   3  -7      -8.7       0.2      30.1
  15   3  -6      18.9       1.7      31.0
  15   3  -5      17.9       2.6      24.0
  15   3  -4     -25.6       0.2      23.5
  15   3  -3      31.5       2.5      17.7
  15   3  -2      17.8       4.8      15.7
  15   3  -1     -25.2       0.1      14.3
  15   3   0     -43.5       3.3      17.1
  15   3   1       9.7      16.1      16.7
  15   3   2      27.1       3.2      17.2
  15   4  -6      45.4       0.5      39.4
  15   4  -5      20.9       0.0      23.9
  15   4  -4      45.4       0.6      25.3
  15   4  -3      11.7       1.7      21.8
  15   4  -2      -0.9       2.5       1.8
  15   4  -1     -26.7       4.3      14.1
  15   4   0      17.7       1.4      17.5
  15   4   1     -18.4       9.1      15.3
  15   5  -4      14.8       0.5      21.9
  15   5  -3      30.6       1.1      33.7
  15   5  -2     -13.7       0.5      30.3
  15   5  -1      62.3       2.6      22.6
  15   5   0     -36.4       0.0      23.1
  16   0  -2      10.6       5.3      54.6
  16   1  -3      -9.1       0.1      21.8
  16   1  -2     -47.3       5.7      20.8
  16   1  -1      28.2      10.2      18.5
  16   2  -3       6.4       8.0      33.9
  16   2  -2     -16.2       8.5      18.8
  16   2  -1     -38.8       0.0      34.3
 
 
