# Supplementary material for: Synthesis, X-ray crystallography and antimicrobial activity of 2-cyanoguanidinophenytoin
Source: Sci Rep. 2023 Nov 9;13:19510. doi: 10.1038/s41598-023-45533-1 (PMC10636160; doi:10.1038/s41598-023-45533-1)
Supplement: Supplementary file 2 — Supplementary Information 2. [file 41598_2023_45533_MOESM2_ESM.txt]

# CIF Copied by cif2cif, version 0.0.8 - beta ( 2 Apr 98)
data_Z6
_audit_creation_method 'maXus'
_publ_contact_author_name ' Amr H. Moustafa'
_publ_contact_author_email ' amr_hassanegypt@ymail.com'
_publ_contact_author_fax ' :(002)-0934601950'
_publ_contact_author_phone ' (002)-01028052886'
_publ_contact_author_address   
;
Chemistry Department , Faculty of Science,
 Sohag University, Sohag 82524,
Egypt 
;

_publ_section_abstract
;
We present the crystal and molecular structure of
;
_publ_section_comment
;
The study of the titled structure was undertaken to establish its three
dimensional structure.  Geometries are tabulated below.  All diagrams and
calculations were performed using maXus (Bruker Nonius, Delft & MacScience,
Japan).
;

_chemical_compound_source        'Local laboratory'
_exptl_crystal_description       'Cube'
_exptl_crystal_colour            'Colourless'
_exptl_crystal_size_max     0.190
_exptl_crystal_size_mid     0.1650
_exptl_crystal_size_min     0.150
_cell_measurement_temperature     298
_refine_ls_hydrogen_treatment    'refxyz'
 
_cell_measurement_theta_min        2.910
_cell_measurement_theta_max        30.034
_diffrn_measurement_method       'CCD'
# Submission details
_diffrn_measurement_device  'KappaCCD'
_computing_data_collection  'KappaCCD'
_computing_data_reduction  'Denzo and Scalepak (Otwinowski & Minor, 1997)'
 _diffrn_radiation_source  'fine-focus sealed tube'
_diffrn_ambient_temperature     298
_diffrn_reflns_limit_h_min    -18
_diffrn_reflns_limit_h_max     19
_diffrn_reflns_limit_k_min      0
_diffrn_reflns_limit_k_max     14
_diffrn_reflns_limit_l_min      0
_diffrn_reflns_limit_l_max     37
 
loop_
 _diffrn_radiation_wavelength     0.71073
_diffrn_radiation_wavelength_id all
 
 
_diffrn_orient_matrix_type 'X=UH'
_diffrn_orient_matrix_UB_11   -0.02583
_diffrn_orient_matrix_UB_12    0.06576
_diffrn_orient_matrix_UB_13   -0.01768
_diffrn_orient_matrix_UB_21   -0.00776
_diffrn_orient_matrix_UB_22   -0.02703
_diffrn_orient_matrix_UB_23   -0.08920
_diffrn_orient_matrix_UB_31   -0.03509
_diffrn_orient_matrix_UB_32   -0.00986
_diffrn_orient_matrix_UB_33    0.00604
 
_cell_formula_units_Z     8
_exptl_crystal_density_diffrn    1.253
_exptl_crystal_density_method  'not measured'
_exptl_special_details
;
?
;
_chemical_formula_weight    375.432
_diffrn_radiation_type    ' MoK\a'
 
loop_
 _symmetry_equiv_pos_as_xyz
'+X,+Y,+Z'
'-X,-Y,-Z'
'-X+ 1/2,-Y+ 1/2,-Z'
'+X+ 1/2,+Y+ 1/2,+Z'
'-X,+Y,-Z+ 1/2'
'+X,-Y,+Z+ 1/2'
'+X+ 1/2,-Y+ 1/2,+Z+ 1/2'
'-X+ 1/2,+Y+ 1/2,-Z+ 1/2'
 
_symmetry_space_group_name_H-M 'C 2/c  '
_space_group_name_Hall  ' -C 2yc '
_symmetry_cell_setting 'Monoclinic'
_chemical_formula_moiety 'C21 H21 N5 O2 '
_chemical_formula_sum    'C21 H21 N5 O2 '
_chemical_name_systematic
;
 ?
;
_cell_length_a           13.7522(4)
_cell_length_b           10.6925(3)
_cell_length_c          27.1106(10)
_cell_angle_alpha                90.00
_cell_angle_beta           93.2292(10)
_cell_angle_gamma                90.00
_cell_volume              3980.2(2)
_diffrn_reflns_number   5594
_cell_measurement_reflns_used     7657
_diffrn_reflns_theta_max  30.02
_diffrn_reflns_theta_min   2.910
_diffrn_reflns_theta_full  30.02
_computing_structure_solution   'SIR92 (Altomare et al., 1994)'
_atom_sites_solution_primary direct
_atom_sites_solution_secondary difmap
# Absorption correction
 
_exptl_absorpt_correction_type 'multi-scan'
_exptl_absorpt_correction_T_min  0.925
_exptl_absorpt_correction_T_max  0.986
_exptl_absorpt_process_details
;
multi-scan from symmetry-related measurements
 Sortav (Blessing 1995)
;
_diffrn_reflns_av_R_equivalents   0.105
 
 
loop_
 _atom_type_symbol
 _atom_type_description
 _atom_type_scat_dispersion_real
 _atom_type_scat_dispersion_imag
 _atom_type_scat_source
 'C'  'C'   0.0033   0.0016
 'International Tables Vol C Tables 4.2.6.8 and 6.1.1.4'
 'H'  'H'   0.0000   0.0000
 'International Tables Vol C Tables 4.2.6.8 and 6.1.1.4'
 'N'  'N'   0.0061   0.0033
 'International Tables Vol C Tables 4.2.6.8 and 6.1.1.4'
 'O'  'O'   0.0106   0.0060
 'International Tables Vol C Tables 4.2.6.8 and 6.1.1.4'
 
_reflns_number_total              5328
_reflns_number_gt                 1017
_reflns_threshold_expression      >2sigma(I)
 
_computing_structure_refinement   'SHELXL-97 (Sheldrick, 1997)'
_refine_special_details
;
 Refinement of F^2^ against ALL reflections.  The weighted R-factor wR and
 goodness of fit S are based on F^2^, conventional R-factors R are based
 on F, with F set to zero for negative F^2^. The threshold expression of
 F^2^ > 2sigma(F^2^) is used only for calculating R-factors(gt) etc. and is
 not relevant to the choice of reflections for refinement.  R-factors based
 on F^2^ are statistically about twice as large as those based on F, and R-
 factors based on ALL data will be even larger.
;
 
_refine_ls_structure_factor_coef  Fsqd
_refine_ls_matrix_type            full
_refine_ls_weighting_scheme       calc
_refine_ls_weighting_details
 'calc w=1/[\s^2^(Fo^2^)+ (0.1000P)^2^+0.0000P] where P=(Fo^2^+2Fc^2^)/3'
_refine_ls_extinction_method      none
_refine_ls_extinction_coef        ?
_refine_ls_number_reflns          5328
_refine_ls_number_parameters      253
_refine_ls_number_restraints      0
_refine_ls_R_factor_all           0.3186
_refine_ls_R_factor_gt            0.0458
_refine_ls_wR_factor_ref          0.1999
_refine_ls_wR_factor_gt           0.1034
_refine_ls_goodness_of_fit_ref    0.6
_refine_ls_restrained_S_all       0.535
_refine_ls_shift/su_max           0.001
_refine_ls_shift/su_mean          0.000
 
loop_
 _atom_site_label
 _atom_site_type_symbol
 _atom_site_fract_x
 _atom_site_fract_y
 _atom_site_fract_z
 _atom_site_U_iso_or_equiv
 _atom_site_adp_type
 _atom_site_occupancy
 _atom_site_symmetry_multiplicity
 _atom_site_calc_flag
 _atom_site_refinement_flags
 _atom_site_disorder_assembly
 _atom_site_disorder_group
O1 O 1.07627(18) 0.0344(3) 0.14739(10) 0.0776(9) Uani 1 1 d . . .
N2 N 0.8580(2) 0.0020(3) 0.01296(11) 0.0609(9) Uani 1 1 d . . .
N3 N 0.8933(2) 0.1681(3) 0.07027(10) 0.0515(8) Uani 1 1 d . . .
N4 N 0.9704(2) -0.0110(3) 0.08121(11) 0.0528(8) Uani 1 1 d . . .
N5 N 0.7331(3) 0.1276(3) -0.03395(12) 0.0776(11) Uani 1 1 d . . .
N6 N 0.9514(2) -0.2389(3) 0.09632(12) 0.0607(9) Uani 1 1 d . . .
O7 O 0.8259(2) -0.3602(3) 0.16011(13) 0.0904(10) Uani 1 1 d . . .
C8 C 0.7916(3) 0.0732(4) -0.01139(15) 0.0567(11) Uani 1 1 d . . .
C9 C 1.0104(3) 0.0634(4) 0.11859(15) 0.0578(11) Uani 1 1 d . . .
C10 C 1.0003(3) -0.1427(4) 0.07119(15) 0.0643(11) Uani 1 1 d . . .
C11 C 0.9024(3) 0.0535(4) 0.05208(13) 0.0501(10) Uani 1 1 d . . .
C12 C 0.8892(3) 0.2046(4) 0.15958(14) 0.0522(10) Uani 1 1 d . . .
C13 C 1.0255(3) 0.2989(4) 0.11121(16) 0.0574(11) Uani 1 1 d . . .
C14 C 0.8466(3) -0.2445(4) 0.08449(16) 0.0762(13) Uani 1 1 d . . .
C15 C 0.8905(3) 0.1266(4) 0.19946(15) 0.0701(12) Uani 1 1 d . . .
C16 C 0.9552(2) 0.1887(3) 0.11597(13) 0.0497(10) Uani 1 1 d . . .
C17 C 0.8259(3) 0.3035(4) 0.15746(14) 0.0666(12) Uani 1 1 d . . .
C18 C 0.9738(3) -0.2436(4) 0.14950(16) 0.0776(13) Uani 1 1 d . . .
C19 C 1.0357(3) 0.3603(4) 0.06730(16) 0.0739(13) Uani 1 1 d . . .
C20 C 1.0796(3) 0.3378(4) 0.15242(16) 0.0742(13) Uani 1 1 d . . .
C21 C 1.0981(4) 0.4614(5) 0.0655(2) 0.1008(17) Uani 1 1 d . . .
C22 C 0.8053(3) -0.3584(4) 0.10846(18) 0.0872(14) Uani 1 1 d . . .
C23 C 1.1425(3) 0.4379(5) 0.1498(2) 0.0903(16) Uani 1 1 d . . .
C24 C 0.7645(3) 0.2461(5) 0.23418(16) 0.0818(14) Uani 1 1 d . . .
C25 C 0.7625(3) 0.3236(4) 0.19481(16) 0.0767(13) Uani 1 1 d . . .
C26 C 0.9278(3) -0.3600(4) 0.16989(17) 0.0905(15) Uani 1 1 d . . .
C27 C 0.8281(4) 0.1472(5) 0.23757(16) 0.0885(16) Uani 1 1 d . . .
C28 C 1.1518(3) 0.5000(5) 0.1065(3) 0.103(2) Uani 1 1 d . . .
H3 H 0.8499 0.2256 0.0530 0.062 Uiso 1 1 d R . .
H10A H 0.9911 -0.1602 0.0365 0.077 Uiso 1 1 d R . .
H10B H 1.0680 -0.1515 0.0813 0.077 Uiso 1 1 d R . .
H14A H 0.8163 -0.1723 0.0981 0.091 Uiso 1 1 d R . .
H14B H 0.8348 -0.2450 0.0493 0.091 Uiso 1 1 d R . .
H15 H 0.9360 0.0584 0.2011 0.084 Uiso 1 1 d R . .
H17 H 0.8280 0.3610 0.1304 0.080 Uiso 1 1 d R . .
H18A H 1.0428 -0.2405 0.1570 0.093 Uiso 1 1 d R . .
H18B H 0.9433 -0.1734 0.1644 0.093 Uiso 1 1 d R . .
H19 H 0.9989 0.3311 0.0384 0.089 Uiso 1 1 d R . .
H20 H 1.0728 0.2933 0.1828 0.089 Uiso 1 1 d R . .
H21 H 1.1030 0.5050 0.0348 0.121 Uiso 1 1 d R . .
H22A H 0.8357 -0.4301 0.0947 0.105 Uiso 1 1 d R . .
H22B H 0.7361 -0.3632 0.1017 0.105 Uiso 1 1 d R . .
H23 H 1.1815 0.4642 0.1784 0.108 Uiso 1 1 d R . .
H24 H 0.7220 0.2611 0.2604 0.098 Uiso 1 1 d R . .
H25 H 0.7161 0.3906 0.1919 0.092 Uiso 1 1 d R . .
H26A H 0.9409 -0.3655 0.2050 0.109 Uiso 1 1 d R . .
H26B H 0.9560 -0.4306 0.1542 0.109 Uiso 1 1 d R . .
H27 H 0.8273 0.0930 0.2658 0.106 Uiso 1 1 d R . .
H28 H 1.1953 0.5700 0.1048 0.124 Uiso 1 1 d R . .
 
loop_
 _atom_site_aniso_label
 _atom_site_aniso_U_11
 _atom_site_aniso_U_22
 _atom_site_aniso_U_33
 _atom_site_aniso_U_23
 _atom_site_aniso_U_13
 _atom_site_aniso_U_12
O1 0.0591(18) 0.063(2) 0.107(2) 0.0058(17) -0.0297(16) 0.0071(15)
N2 0.064(2) 0.055(2) 0.062(2) -0.0023(19) -0.0035(18) -0.0015(19)
N3 0.0608(19) 0.044(2) 0.0484(18) 0.0008(16) -0.0052(15) 0.0013(16)
N4 0.0545(19) 0.040(2) 0.064(2) 0.0005(18) 0.0020(16) 0.0036(17)
N5 0.084(3) 0.069(3) 0.078(3) -0.002(2) -0.015(2) 0.003(2)
N6 0.063(2) 0.049(2) 0.071(2) 0.0009(19) 0.0061(18) -0.0013(18)
O7 0.090(2) 0.078(2) 0.105(3) 0.004(2) 0.026(2) -0.0080(18)
C8 0.066(3) 0.055(3) 0.051(3) -0.018(2) 0.009(2) -0.010(2)
C9 0.050(3) 0.050(3) 0.073(3) -0.003(2) 0.004(2) -0.005(2)
C10 0.062(3) 0.056(3) 0.076(3) -0.002(2) 0.017(2) 0.007(2)
C11 0.053(2) 0.046(3) 0.051(2) 0.002(2) 0.004(2) -0.003(2)
C12 0.052(2) 0.042(3) 0.062(3) 0.002(2) -0.006(2) -0.004(2)
C13 0.049(2) 0.046(3) 0.077(3) 0.001(2) 0.006(2) -0.002(2)
C14 0.071(3) 0.058(3) 0.099(4) 0.004(3) 0.002(2) -0.006(2)
C15 0.086(3) 0.066(3) 0.057(3) 0.017(2) -0.007(3) -0.008(2)
C16 0.053(2) 0.039(2) 0.056(2) -0.003(2) -0.007(2) -0.001(2)
C17 0.078(3) 0.070(3) 0.052(3) 0.015(2) 0.010(2) 0.008(3)
C18 0.073(3) 0.061(3) 0.098(4) 0.009(3) 0.004(3) -0.002(3)
C19 0.071(3) 0.070(3) 0.081(3) 0.018(3) 0.006(2) -0.017(3)
C20 0.071(3) 0.059(3) 0.091(3) -0.004(3) -0.013(3) -0.011(3)
C21 0.072(3) 0.079(4) 0.154(5) 0.033(4) 0.034(3) -0.013(3)
C22 0.077(3) 0.077(4) 0.108(4) 0.000(3) 0.006(3) -0.018(3)
C23 0.070(3) 0.063(4) 0.135(5) -0.011(3) -0.013(3) -0.017(3)
C24 0.087(3) 0.102(4) 0.056(3) 0.007(3) 0.006(3) -0.013(3)
C25 0.077(3) 0.081(4) 0.072(3) 0.004(3) 0.004(3) 0.014(3)
C26 0.101(4) 0.079(4) 0.092(4) 0.022(3) 0.008(3) -0.002(3)
C27 0.116(4) 0.090(4) 0.059(3) 0.030(3) -0.004(3) -0.021(3)
C28 0.053(3) 0.060(4) 0.198(7) 0.007(4) 0.019(4) -0.013(3)
 
_geom_special_details
;
 All esds (except the esd in the dihedral angle between two l.s. planes)
 are estimated using the full covariance matrix.  The cell esds are taken
 into account individually in the estimation of esds in distances, angles
 and torsion angles; correlations between esds in cell parameters are only
 used when they are defined by crystal symmetry.  An approximate (isotropic)
 treatment of cell esds is used for estimating esds involving l.s. planes.
;
 
loop_
 _geom_bond_atom_site_label_1
 _geom_bond_atom_site_label_2
 _geom_bond_distance
 _geom_bond_site_symmetry_2
 _geom_bond_publ_flag
O1 C9 1.203(4) . ?
N2 C11 1.315(4) . ?
N2 C8 1.335(5) . ?
N3 C11 1.329(4) . ?
N3 C16 1.480(4) . ?
N4 C11 1.375(4) . ?
N4 C9 1.378(4) . ?
N4 C10 1.497(4) . ?
N5 C8 1.142(4) . ?
N6 C10 1.424(4) . ?
N6 C14 1.460(4) . ?
N6 C18 1.458(4) . ?
O7 C26 1.411(4) . ?
O7 C22 1.413(4) . ?
C9 C16 1.540(5) . ?
C12 C15 1.365(5) . ?
C12 C17 1.368(5) . ?
C12 C16 1.540(5) . ?
C13 C20 1.372(5) . ?
C13 C19 1.374(5) . ?
C13 C16 1.534(5) . ?
C14 C22 1.506(5) . ?
C15 C27 1.398(5) . ?
C17 C25 1.389(5) . ?
C18 C26 1.514(5) . ?
C19 C21 1.383(6) . ?
C20 C23 1.380(6) . ?
C21 C28 1.363(6) . ?
C23 C28 1.361(6) . ?
C24 C25 1.350(5) . ?
C24 C27 1.373(6) . ?
N3 H3 0.9600 . ?
C10 H10A 0.9600 . ?
C10 H10B 0.9600 . ?
C14 H14A 0.9600 . ?
C14 H14B 0.9601 . ?
C15 H15 0.9600 . ?
C17 H17 0.9601 . ?
C18 H18A 0.9600 . ?
C18 H18B 0.9599 . ?
C19 H19 0.9601 . ?
C20 H20 0.9599 . ?
C21 H21 0.9599 . ?
C22 H22A 0.9600 . ?
C22 H22B 0.9600 . ?
C23 H23 0.9599 . ?
C24 H24 0.9600 . ?
C25 H25 0.9599 . ?
C26 H26A 0.9601 . ?
C26 H26B 0.9600 . ?
C27 H27 0.9600 . ?
C28 H28 0.9600 . ?
 
loop_
 _geom_angle_atom_site_label_1
 _geom_angle_atom_site_label_2
 _geom_angle_atom_site_label_3
 _geom_angle
 _geom_angle_site_symmetry_1
 _geom_angle_site_symmetry_3
 _geom_angle_publ_flag
C11 N2 C8 115.7(3) . . ?
C11 N3 C16 112.7(3) . . ?
C11 N4 C9 111.3(3) . . ?
C11 N4 C10 123.6(3) . . ?
C9 N4 C10 125.1(3) . . ?
C10 N6 C14 114.3(3) . . ?
C10 N6 C18 114.8(3) . . ?
C14 N6 C18 111.5(3) . . ?
C26 O7 C22 109.1(3) . . ?
N5 C8 N2 175.7(4) . . ?
O1 C9 N4 125.7(4) . . ?
O1 C9 C16 127.3(4) . . ?
N4 C9 C16 107.0(3) . . ?
N6 C10 N4 116.8(3) . . ?
N2 C11 N3 129.5(4) . . ?
N2 C11 N4 121.5(4) . . ?
N3 C11 N4 108.9(3) . . ?
C15 C12 C17 119.1(4) . . ?
C15 C12 C16 123.9(4) . . ?
C17 C12 C16 117.0(4) . . ?
C20 C13 C19 118.9(4) . . ?
C20 C13 C16 118.7(4) . . ?
C19 C13 C16 122.4(4) . . ?
N6 C14 C22 109.3(3) . . ?
C12 C15 C27 120.5(4) . . ?
N3 C16 C13 112.3(3) . . ?
N3 C16 C12 108.8(3) . . ?
C13 C16 C12 112.4(3) . . ?
N3 C16 C9 99.7(3) . . ?
C13 C16 C9 111.1(3) . . ?
C12 C16 C9 111.8(3) . . ?
C12 C17 C25 120.8(4) . . ?
N6 C18 C26 108.7(4) . . ?
C13 C19 C21 119.9(4) . . ?
C13 C20 C23 120.4(4) . . ?
C28 C21 C19 121.1(5) . . ?
O7 C22 C14 112.3(4) . . ?
C28 C23 C20 120.8(5) . . ?
C25 C24 C27 120.7(4) . . ?
C24 C25 C17 119.7(4) . . ?
O7 C26 C18 111.3(4) . . ?
C24 C27 C15 119.2(4) . . ?
C23 C28 C21 118.8(5) . . ?
C11 N3 H3 118.6 . . ?
C16 N3 H3 128.7 . . ?
N6 C10 H10A 106.7 . . ?
N4 C10 H10A 109.8 . . ?
N6 C10 H10B 105.7 . . ?
N4 C10 H10B 108.2 . . ?
H10A C10 H10B 109.5 . . ?
N6 C14 H14A 109.1 . . ?
C22 C14 H14A 107.6 . . ?
N6 C14 H14B 109.2 . . ?
C22 C14 H14B 112.2 . . ?
H14A C14 H14B 109.5 . . ?
C12 C15 H15 118.8 . . ?
C27 C15 H15 120.7 . . ?
C12 C17 H17 118.7 . . ?
C25 C17 H17 120.4 . . ?
N6 C18 H18A 111.1 . . ?
C26 C18 H18A 112.3 . . ?
N6 C18 H18B 108.4 . . ?
C26 C18 H18B 106.7 . . ?
H18A C18 H18B 109.5 . . ?
C13 C19 H19 118.5 . . ?
C21 C19 H19 121.6 . . ?
C13 C20 H20 118.2 . . ?
C23 C20 H20 121.5 . . ?
C28 C21 H21 119.9 . . ?
C19 C21 H21 119.0 . . ?
O7 C22 H22A 107.9 . . ?
C14 C22 H22A 107.1 . . ?
O7 C22 H22B 109.2 . . ?
C14 C22 H22B 110.8 . . ?
H22A C22 H22B 109.5 . . ?
C28 C23 H23 118.6 . . ?
C20 C23 H23 120.6 . . ?
C25 C24 H24 119.8 . . ?
C27 C24 H24 119.5 . . ?
C24 C25 H25 120.5 . . ?
C17 C25 H25 119.8 . . ?
O7 C26 H26A 108.4 . . ?
C18 C26 H26A 110.7 . . ?
O7 C26 H26B 109.7 . . ?
C18 C26 H26B 107.3 . . ?
H26A C26 H26B 109.5 . . ?
C24 C27 H27 118.9 . . ?
C15 C27 H27 121.9 . . ?
C23 C28 H28 120.6 . . ?
C21 C28 H28 120.5 . . ?
 
_diffrn_measured_fraction_theta_max    0.98
_diffrn_measured_fraction_theta_full   0.98
_refine_diff_density_max    0.125
_refine_diff_density_min   -0.153
_refine_diff_density_rms    0.031
 
_publ_section_references
;
Mackay, S., Gilmore, C. J.,Edwards, C., Stewart, N. & Shankland, K.
(1999). maXus  Computer Program for the Solution and Refinement of
Crystal Structures. Bruker Nonius, The Netherlands, MacScience, Japan
& The University of Glasgow.

Johnson, C. K. (1976). ORTEP-II. A Fortran Thermal-Ellipsoid Plot
Program. Report ORNL-5138. Oak Ridge National Laboratory, Oak Ridge,
Tennessee, USA.

Altomare, A., Cascarano, G., Giacovazzo, C., Guagliardi, A.,
Burla, M. C., Polidori, G. & Camalli, M. (1994). J. Appl. Cryst. 27, 435.

Sheldrick, G. M. (1997).  SHELXL97.  Program for the Refinement of Crystal
Structures.  University of G\"ottingen, Germany.

Blessing, R.H. (1995), Acta. Cryst. A51, 33-38.

;
 
# Intensity data
 
loop_
 _refln_index_h
 _refln_index_k
 _refln_index_l
 _refln_F_squared_meas
 _refln_F_squared_calc
 _refln_F_squared_sigma
   0   0   6     148.3     158.2      32.0
   0   0   8     863.6     877.3      72.9
   0   0  10    5264.6    5307.5     222.2
   0   0  12   16905.2   16054.7     758.5
   0   0  14    1388.5    1236.7     135.9
   0   0  18     293.7     438.8     150.0
   0   0  20     712.3     627.3     132.3
   0   0  22    2999.2    3298.8     271.6
   0   0  24      27.6     156.1     121.8
   0   0  26    1399.4    1592.0     223.7
   0   0  28      66.7     189.7     210.8
   0   0  30     -88.5       0.5     214.0
   0   0  32     -55.3      36.5     192.0
   0   0  34     332.4       8.1     287.2
   0   0  36       5.4      60.9     291.3
   0   2   0    8780.6    9564.2     341.7
   0   2   1    9491.4   10263.7     355.2
   0   2   2   28081.4   28989.4    1148.7
   0   2   3    6742.1    6509.5     275.4
   0   2   4    7657.4    8078.1     306.3
   0   2   5    7772.7    8139.1     347.2
   0   2   6    3112.0    3090.7     154.6
   0   2   7    7992.8    7353.9     365.1
   0   2   8     527.6     602.3      73.7
   0   2   9      23.9      45.8      57.7
   0   2  10     603.9     610.4      86.0
   0   2  11      65.5      54.1      60.2
   0   2  12    1204.8    1214.7     116.4
   0   2  13      23.9       4.6      79.8
   0   2  14    2024.4    2033.2     164.0
   0   2  15    1826.1    1683.1     143.3
   0   2  16    1383.1    1455.1     146.4
   0   2  17     846.6     820.4     127.3
   0   2  18     178.1     190.0      87.6
   0   2  19     293.7     383.2     117.5
   0   2  20      69.1      80.6     109.1
   0   2  21      43.1     110.4      92.8
   0   2  22     425.9     358.9     126.4
   0   2  23      87.1      54.2     128.0
   0   2  24     -75.3      18.2     169.6
   0   2  25      57.5      13.7     142.7
   0   2  26     143.0     290.0     181.4
   0   2  27    -127.8       7.8     258.8
   0   2  28     -40.2       0.0     144.3
   0   2  29     -42.1      55.4     154.3
   0   2  30     301.2     147.6     283.5
   0   2  31    -262.1       1.5     547.8
   0   2  32     159.2      66.7     261.3
   0   2  33      -8.5      94.6     101.2
   0   2  34    -151.9       1.8     391.8
   0   2  35     -95.5       1.9     310.7
   0   2  36     -37.5       3.7     168.0
   0   4   0     155.5     243.9      78.2
   0   4   1    1399.4    1410.7     109.1
   0   4   2    2546.4    2476.9     154.6
   0   4   3     763.8     761.6     104.8
   0   4   4    2975.2    2769.5     175.0
   0   4   5    1596.9    1610.4     128.2
   0   4   6    2495.2    2421.7     174.8
   0   4   7      51.1      16.0      83.4
   0   4   8    6587.3    5998.4     366.9
   0   4   9      79.1      35.6      89.5
   0   4  10     942.5     920.1     116.4
   0   4  11     614.7     620.8     108.5
   0   4  12    1807.4    1752.1     148.8
   0   4  13     716.2     588.6     113.2
   0   4  14     365.0     353.8     117.0
   0   4  15     316.6     291.6     116.8
   0   4  16     658.9     651.4     142.3
   0   4  17     517.6     592.9     139.4
   0   4  18      21.8      96.7     113.7
   0   4  19    1001.6     992.1     170.8
   0   4  20     150.1     226.2     137.6
   0   4  21      41.2      17.6     115.1
   0   4  22     689.2     670.2     187.6
   0   4  23      -5.1      45.5      54.1
   0   4  24      26.1       0.4     163.8
   0   4  25      22.5      37.9     125.1
   0   4  26     -43.1      22.0     184.7
   0   4  27      39.3      13.6     200.3
   0   4  28      53.2      87.9     204.2
   0   4  29     141.3      22.8     234.0
   0   4  30     396.3     314.2     261.3
   0   4  31     -98.4     107.3     298.0
   0   4  32     -16.7       3.1     121.5
   0   4  33      62.0       8.4     275.7
   0   4  34    -170.4       0.1     453.1
   0   4  35     110.3      12.9     278.7
   0   6   0    8295.5    7528.7     425.1
   0   6   1    1215.0    1242.4     147.4
   0   6   2     301.2     259.0     119.0
   0   6   3    1120.3    1152.1     146.4
   0   6   4     596.8     600.1     124.7
   0   6   5    1096.1    1048.0     144.9
   0   6   6     -13.8       8.7      51.5
   0   6   7     217.0     269.9     103.1
   0   6   8    1308.2    1218.6     158.3
   0   6   9    1685.5    1635.4     179.6
   0   6  10     -21.8       2.8      77.6
   0   6  11      43.1      19.4     111.0
   0   6  12     337.7     433.5     107.2
   0   6  13    1194.7    1185.0     156.3
   0   6  14     131.1     144.2     128.6
   0   6  15     172.3     156.1     147.4
   0   6  16     101.3     209.4     157.0
   0   6  17     -26.1      39.8     110.9
   0   6  18      83.1       0.7     134.3
   0   6  19     -58.6      24.8     179.8
   0   6  20     168.5     249.2     198.8
   0   6  21     157.3     104.6     177.4
   0   6  22     681.5     789.5     239.9
   0   6  23      10.8      61.0     219.7
   0   6  24     -23.9       2.8     137.5
   0   6  25      25.3       3.1     175.4
   0   6  26     105.7      96.7     185.9
   0   6  27      91.3      11.9     227.1
   0   6  28     162.9      61.1     269.9
   0   6  29     202.2      17.8     253.0
   0   6  30       9.8       8.1     323.8
   0   6  31      75.3      26.9     270.8
   0   6  32     -62.0       5.0     259.6
   0   6  33     164.7       0.3     342.5
   0   8   0     735.9     631.4     170.1
   0   8   1     324.4     377.0     144.5
   0   8   2     134.4      79.3     140.4
   0   8   3     -34.9      11.1     119.7
   0   8   4     376.3     355.6     186.7
   0   8   5     248.1     132.6     130.9
   0   8   6     759.8     796.6     176.9
   0   8   7     196.0      73.3     138.9
   0   8   8     137.8     249.0     118.1
   0   8   9     278.9     242.1     177.8
   0   8  10     276.4     376.6     145.5
   0   8  11     255.0      59.7     170.0
   0   8  12     632.9     704.7     128.4
   0   8  13     266.8     150.5     181.1
   0   8  14      29.1      14.7     159.0
   0   8  15     217.0      13.9     180.5
   0   8  16     419.9     586.4     182.3
   0   8  17      38.4      73.3     187.1
   0   8  18     666.4     701.2     203.3
   0   8  19     119.6       3.3     151.6
   0   8  20     206.4      59.0     146.7
   0   8  21     124.5     111.4     201.8
   0   8  22     172.3     159.2     239.3
   0   8  23     111.8      77.4     223.6
   0   8  24       1.0       1.7     197.3
   0   8  25      38.4       2.8     278.4
   0   8  26     111.8      30.5     256.0
   0   8  27    -164.7      13.3     516.6
   0   8  28     102.7       0.0     226.2
   0   8  29     -84.4       6.8     364.5
   0   8  30     453.4      70.4     382.0
   0   8  31    -469.1       9.8    1137.1
   0  10   0    1100.9     968.8     203.2
   0  10   1      95.5      32.5     179.6
   0  10   2     -39.3       1.9     158.2
   0  10   3    1292.4    1224.9     304.1
   0  10   4      48.0       1.6     204.1
   0  10   5    1144.9    1055.3     227.0
   0  10   6     108.7     225.8     225.1
   0  10   7     662.6     606.7     225.3
   0  10   8     214.8     410.9     200.9
   0  10   9     259.7     336.6     209.2
   0  10  10     524.3     659.9     217.1
   0  10  11      21.1       6.5     170.2
   0  10  12      40.2       1.7     186.9
   0  10  13     232.3       2.1     249.0
   0  10  14      74.0     135.6     220.9
   0  10  15     129.4      67.6     257.2
   0  10  16    -204.3      35.9     487.8
   0  10  17     269.2      41.4     251.3
   0  10  18      50.0       1.5     234.2
   0  10  19     121.2      26.0     242.5
   0  10  20      -7.7      34.4      99.0
   0  10  21       6.1      95.2     254.9
   0  10  22     116.5      55.3     311.7
   0  10  23       5.1      86.0     308.9
   0  10  24     190.0      17.7     275.4
   0  10  25     -49.0      45.6     244.0
   0  10  26    -119.6      24.7     410.0
   0  10  27    -431.9      52.5    1163.9
   0  10  28     -81.8      14.4     317.8
   0  12   0    -204.3      11.4     389.8
   0  12   1    -405.1       2.4     730.9
   0  12   2    -182.0      68.1     503.7
   0  12   3     -94.1      22.2     284.3
   0  12   4    -541.1      11.7    1031.4
   0  12   5    -137.8      22.3     381.8
   0  12   6     186.0     139.4     270.5
   0  12   7     108.7       6.3     290.5
   0  12   8    -116.5      20.9     343.1
   0  12   9     -26.8       9.6     197.1
   0  12  10     107.2     171.8     273.3
   0  12  11     -25.3       0.1     213.5
   0  12  12     104.2     181.2     269.5
   0  12  13     -71.6       0.2     260.3
   0  12  14      19.1      47.7     224.6
   0  12  15    -116.5      51.1     418.7
   0  12  16    -151.9       6.6     442.2
   0  12  17      33.2       8.7     332.7
   0  12  18     105.7      83.5     298.4
   0  12  19    -204.3       2.8     602.4
   0  12  20     -35.8      31.8     241.6
   0  12  21     -23.9       9.5     177.4
   0  12  22    -239.0       4.5     795.9
   0  12  23    -303.7       4.0     648.2
   0  14   0      16.7      55.5     260.3
   0  14   1    -311.4      68.4     821.0
   0  14   2       3.3       8.4     402.5
   0  14   3    -107.2      57.8     508.9
   0  14   4     176.1       2.1     396.8
   0  14   5     141.3       3.2     279.1
   0  14   6    -425.9      15.8     915.0
   0  14   7     157.3       0.3     367.7
   0  14   8     -55.3       6.2     358.0
   0  14   9     143.0       6.4     378.5
   0  14  10     -42.1       4.2     308.6
   0  14  11     356.7       0.9     316.8
   0  14  13    -283.8       1.8     943.4
   1   1 -37     172.3       2.4     258.4
   1   1 -36     -48.0       0.6     278.9
   1   1 -35      -3.3      15.1      71.0
   1   1 -34     141.3      12.3     197.6
   1   1 -33     -72.8       4.4     313.6
   1   1 -32     -27.6       4.2     166.2
   1   1 -31      41.2      25.6     216.2
   1   1 -30     155.5      59.4     189.1
   1   1 -29     -13.3       1.9      98.4
   1   1 -28      16.7      15.1     150.1
   1   1 -27      30.7      55.9     160.8
   1   1 -26      47.0      30.6     176.0
   1   1 -25      13.8       0.7     147.0
   1   1 -24      10.8       5.7     145.0
   1   1 -23    1324.1    1558.2     212.3
   1   1 -22      88.5     112.4     119.4
   1   1 -21     974.1     937.0     163.9
   1   1 -20      -5.4      55.5      27.6
   1   1 -19      21.8      47.5     119.1
   1   1 -18    1482.5    1567.1     146.0
   1   1 -17     547.9     547.5     109.2
   1   1 -16     296.2     342.7      92.9
   1   1 -15    1010.9    1005.1     102.0
   1   1 -14    2524.4    2773.9     175.9
   1   1 -13    4146.1    4136.8     244.2
   1   1 -12     817.1     761.6      95.9
   1   1 -11    1361.5    1432.7     118.4
   1   1 -10    2226.0    2180.7     137.6
   1   1  -9    3707.6    3681.5     186.5
   1   1  -8    6959.4    6413.9     316.3
   1   1  -7    2643.0    2527.7     127.5
   1   1  -6    5138.4    6058.7     219.5
   1   1  -5   24193.6   25423.8    1020.8
   1   1  -4    1649.8    1750.7      88.9
   1   1  -3    2130.7    2290.7     101.0
   1   1   3     700.7     734.9      50.2
   1   1   4   11632.0   12239.8     456.2
   1   1   5   22719.6   24413.4     989.2
   1   1   6     456.5     494.0      53.0
   1   1   7    2004.7    2206.5     111.0
   1   1   8    1673.6    1763.0     101.4
   1   1   9    1556.4    1620.3     120.8
   1   1  10     114.9     184.8      56.3
   1   1  11    4393.9    4332.9     241.7
   1   1  12    1006.2     976.6     111.0
   1   1  13    2387.1    2390.6     163.9
   1   1  14     485.0     577.1     106.0
   1   1  15    2772.0    2685.1     207.3
   1   1  16     898.3     831.6     122.4
   1   1  17     132.7      65.0      85.7
   1   1  18     -18.5      10.2      43.9
   1   1  19    2274.4    2085.6     180.8
   1   1  20      27.6       0.7     101.8
   1   1  21     340.4     497.2     123.8
   1   1  22      64.3      62.5     115.8
   1   1  23      26.1       0.3     138.5
   1   1  24     184.0      27.2     160.2
   1   1  25    1522.0    1549.6     261.7
   1   1  26     119.6      89.0     193.0
   1   1  27      88.5     130.8     156.4
   1   1  28     -83.1      94.6     288.5
   1   1  29      47.0       0.1     194.9
   1   1  30      63.2      63.9     265.5
   1   1  31      47.0      44.3     209.9
   1   1  32     -23.2     107.8     153.7
   1   1  33     340.4       0.9     277.1
   1   1  34       0.1      13.3     297.8
   1   1  35      -7.3      20.4      86.2
   1   1  36      16.1      12.5     280.8
   1   3 -36      91.3      23.4     323.2
   1   3 -35      30.7      14.8     258.6
   1   3 -34      67.9       3.9     269.2
   1   3 -33      95.5      24.2     249.4
   1   3 -32     -85.8      22.3     333.6
   1   3 -31      47.0      44.7     233.9
   1   3 -30      34.0      39.4     231.4
   1   3 -29      -6.1      10.7      61.1
   1   3 -28     114.9     103.5     198.6
   1   3 -27     -14.4      13.7      91.3
   1   3 -26     121.2      43.4     168.6
   1   3 -25      47.0      16.5     166.0
   1   3 -24      55.3       9.7     121.5
   1   3 -23     920.2     822.9     150.4
   1   3 -22     108.7     137.6     120.1
   1   3 -21     187.9     107.4     112.0
   1   3 -20      51.1       1.6     109.4
   1   3 -19    1383.1    1454.3     157.3
   1   3 -18     431.9     438.4     115.2
   1   3 -17      59.7      26.4      77.8
   1   3 -16     269.2     271.3      98.1
   1   3 -15     833.9     748.8     117.9
   1   3 -14     -20.4      47.7      52.1
   1   3 -13    6225.5    5822.9     356.7
   1   3 -12    1733.8    1692.4     157.9
   1   3 -11     447.2     470.9      95.6
   1   3 -10     911.4     777.2     110.1
   1   3  -9    2430.0    2197.4     158.2
   1   3  -8     924.7     858.5     102.0
   1   3  -7    2888.4    2939.7     156.8
   1   3  -6    6376.0    6618.5     302.8
   1   3  -5     829.7     817.8      88.2
   1   3  -4    1394.0    1398.5     108.9
   1   3  -3   39631.8   40990.1    1567.9
   1   3  -2    6076.8    6333.8     272.9
   1   3  -1   10828.5   10893.5     470.5
   1   3   0    4569.6    4573.6     207.0
   1   3   1    2037.5    2120.9     111.9
   1   3   2    8255.7    8536.1     344.5
   1   3   3    4628.9    4453.2     228.2
   1   3   4    1020.2    1053.8     107.1
   1   3   5      28.3      21.4      55.1
   1   3   6   14389.7   14003.6     629.8
   1   3   7    1282.0    1289.3     114.9
   1   3   8    5641.5    5911.3     295.8
   1   3   9    1340.1    1342.4     122.8
   1   3  10     202.2     233.9      89.2
   1   3  11    1556.4    1627.8     149.6
   1   3  12    6898.7    6633.1     411.9
   1   3  13      69.1     109.2      97.0
   1   3  14     124.5     148.9      96.0
   1   3  15      21.8      86.7      79.6
   1   3  16     767.9     772.4     121.2
   1   3  17     118.1     132.1     107.8
   1   3  18      87.1     129.2      87.1
   1   3  19     271.6     278.7     115.4
   1   3  20     187.9     257.1     118.0
   1   3  21     -16.1      29.9      70.2
   1   3  22     -64.3      48.4     136.9
   1   3  23       0.9       2.1     121.8
   1   3  24      91.3      61.5     167.2
   1   3  25      72.8      21.3     173.0
   1   3  26      -6.9       0.6      57.8
   1   3  27     -71.6       2.2     181.4
   1   3  28       2.6       1.1     154.9
   1   3  29    -192.0      25.9     434.5
   1   3  30     262.1     251.9     181.8
   1   3  31     129.4       1.5     212.4
   1   3  32      -6.5       0.5     102.4
   1   3  33     212.7       0.4     238.2
   1   3  34     264.4       1.1     284.6
   1   3  35     -30.7       3.0     152.8
   1   3  36     -37.5       2.5     183.1
   1   5 -34      -4.5      21.1      91.9
   1   5 -33     137.8      28.1     270.5
   1   5 -32     -70.3       7.1     331.4
   1   5 -31    -141.3      36.2     457.7
   1   5 -30     -36.6     115.0     181.8
   1   5 -29      62.0      16.0     235.5
   1   5 -28     -48.0      11.9     200.0
   1   5 -27     -58.6       4.5     227.8
   1   5 -26     111.8       4.8     203.6
   1   5 -25     -39.3       0.2     158.2
   1   5 -24      94.1       9.5     188.1
   1   5 -23      -9.4      20.5      63.9
   1   5 -22      35.8       0.9     140.4
   1   5 -21      87.1      15.2     106.2
   1   5 -20     340.4     481.8     158.8
   1   5 -19    1733.8    1610.5     212.5
   1   5 -18     459.6     458.2     143.8
   1   5 -17     180.0     220.9     131.1
   1   5 -16     110.3     260.9     104.1
   1   5 -15    1927.1    2001.2     185.7
   1   5 -14     141.3      96.8     131.7
   1   5 -13      95.5      62.8     108.3
   1   5 -12     351.2     323.3      92.9
   1   5 -11       0.9       2.5     111.0
   1   5 -10    1437.9    1406.9     149.3
   1   5  -9    1602.7    1513.2     157.6
   1   5  -8     164.7     195.6      93.6
   1   5  -7    6898.7    6761.4     375.5
   1   5  -6       6.9       4.0      83.8
   1   5  -5     127.8     266.9     126.9
   1   5  -4    7329.2    7194.9     399.5
   1   5  -3      25.3       7.5      77.1
   1   5  -2     447.2     536.4     104.9
   1   5  -1     411.0     369.8     106.4
   1   5   0    3161.0    3449.7     196.8
   1   5   1     625.6     623.9     113.1
   1   5   2    6065.4    6269.2     329.4
   1   5   3      70.3      93.9      88.1
   1   5   4    1813.6    1781.3     155.3
   1   5   5    2351.6    2543.7     198.0
   1   5   6     -20.4      24.6      64.6
   1   5   7     104.2      73.2     105.7
   1   5   8       8.1       8.7      93.7
   1   5   9     611.1     625.5     129.8
   1   5  10     -38.4      16.7      73.2
   1   5  11     170.4     136.7     116.1
   1   5  12    4609.1    4574.2     326.7
   1   5  13     367.8     417.0     106.3
   1   5  14    2935.6    2811.9     213.4
   1   5  15     -43.1     141.1     120.6
   1   5  16     161.0     200.4     142.5
   1   5  17    1443.4    1573.2     177.3
   1   5  18     -40.2      77.5     107.3
   1   5  19      83.1      97.7     134.3
   1   5  20      76.6      38.4     150.6
   1   5  21     -23.9       0.5      91.9
   1   5  22      -5.4      25.9      52.4
   1   5  23      80.5      24.9     197.5
   1   5  24       8.9     135.7     165.3
   1   5  25     -44.0     146.4     136.5
   1   5  26     223.5      17.3     198.4
   1   5  27     118.1      15.4     207.6
   1   5  28     105.7       4.7     179.9
   1   5  29      31.5      66.4     216.2
   1   5  30     -47.0      22.4     220.9
   1   5  31      74.0       0.0     293.7
   1   5  32     168.5       1.3     242.3
   1   5  33     -43.1       1.7     249.8
   1   5  34    -132.7       0.6     373.0
   1   7 -33    -136.1       2.0     595.6
   1   7 -31      27.6       3.7     284.9
   1   7 -30    -144.8      13.7     431.7
   1   7 -29      72.8       3.2     252.6
   1   7 -28      77.9       0.9     213.6
   1   7 -27     -12.8       0.0     110.5
   1   7 -26     -35.8       9.6     206.7
   1   7 -25     102.7       0.5     263.1
   1   7 -24     -43.1      56.8     163.7
   1   7 -23      70.3       1.4     167.6
   1   7 -22      23.2     166.8     221.1
   1   7 -21     413.9     288.1     172.1
   1   7 -20     -23.9      96.3     122.6
   1   7 -19      74.0     152.2     164.4
   1   7 -18    2191.7    2045.8     259.5
   1   7 -17     255.0     107.8     135.1
   1   7 -16     345.8     433.8     176.3
   1   7 -15      60.9     109.2     151.4
   1   7 -14     236.7     161.6     166.1
   1   7 -13     -34.9       5.7     112.9
   1   7 -12     -60.9      11.5     109.2
   1   7 -11      58.6      20.0     117.3
   1   7 -10     -46.0       1.4     104.8
   1   7  -9     164.7     174.2     138.5
   1   7  -8     132.7     132.4     139.5
   1   7  -7     488.2     483.6     122.5
   1   7  -6    1329.4    1421.0     164.8
   1   7  -5    1888.9    1862.7     196.5
   1   7  -4     402.1     445.0     146.2
   1   7  -3    3905.5    4092.6     255.2
   1   7  -2    1372.3    1235.7     178.3
   1   7  -1    5773.7    5671.2     354.6
   1   7   0     365.0     342.5     170.0
   1   7   1    3193.9    3080.7     255.5
   1   7   2     296.2     197.5     148.1
   1   7   3    5086.2    4984.0     343.2
   1   7   4    1626.2    1718.8     200.0
   1   7   5     250.4     215.4     126.9
   1   7   6     232.3      90.7     137.8
   1   7   7    -121.2      38.0     200.7
   1   7   8     796.4     815.3     152.3
   1   7   9     850.8     801.6     144.6
   1   7  10     670.2     645.5     132.1
   1   7  11    1758.1    1865.7     220.2
   1   7  12     196.0     155.9     140.9
   1   7  13      20.4     162.9     112.1
   1   7  14     603.9     942.1     207.9
   1   7  15     -44.0       0.6     129.7
   1   7  16     983.2     873.3     201.2
   1   7  17     298.7     309.4     156.3
   1   7  18      47.0       2.9     160.0
   1   7  19      53.2      34.1     160.6
   1   7  20      21.1       2.9     162.8
   1   7  21     478.6     450.6     188.2
   1   7  22     170.4     184.8     211.3
   1   7  23    -132.7       3.1     255.4
   1   7  24     262.1       0.5     236.1
   1   7  25      34.0     163.2     175.3
   1   7  26     113.4      71.8     239.1
   1   7  27       8.9       7.7     254.7
   1   7  28     -37.5      66.6     243.0
   1   7  29     264.4      19.6     287.0
   1   7  30      92.7      40.4     268.1
   1   7  31    -288.7      17.7     854.9
   1   7  32     -10.8       7.8     153.1
   1   9 -30    -283.8       0.1     781.2
   1   9 -29      49.0       6.7     305.3
   1   9 -28     402.1      84.5     315.9
   1   9 -27     -96.9      25.9     317.3
   1   9 -26     -26.8      63.1     205.4
   1   9 -25     274.0       4.7     284.9
   1   9 -24     101.3      21.4     277.4
   1   9 -23     210.6     183.3     302.6
   1   9 -22     -66.7       6.5     257.3
   1   9 -21     -37.5      47.8     193.0
   1   9 -20     105.7       0.7     205.4
   1   9 -19     283.8     241.6     196.5
   1   9 -18     202.2     190.7     149.3
   1   9 -17     162.9     269.1     178.7
   1   9 -16     600.3     422.0     225.1
   1   9 -15     -28.3       0.6     120.3
   1   9 -14     296.2       1.8     195.8
   1   9 -13    1105.7    1145.4     203.7
   1   9 -12      29.1      53.1     193.6
   1   9 -11     291.2     386.4     186.6
   1   9 -10     -16.7       1.3      86.4
   1   9  -9     485.0     367.5     208.8
   1   9  -8    -134.4      41.3     277.3
   1   9  -7    -150.1      12.4     287.7
   1   9  -6     547.9     514.6     177.5
   1   9  -5    1209.9    1129.8     238.4
   1   9  -4     266.8     221.6     185.8
   1   9  -3     200.1     156.0     181.6
   1   9  -2     227.9      84.9     176.1
   1   9  -1    3015.1    2966.3     296.3
   1   9   0      20.4       6.5     198.5
   1   9   1       3.3       5.1     167.5
   1   9   2      23.9      63.1     154.6
   1   9   3    3112.0    2989.7     301.0
   1   9   4     -91.3     111.9     176.9
   1   9   5     -92.7      96.4     199.3
   1   9   6     286.2     155.3     185.1
   1   9   7    1256.0    1194.4     232.6
   1   9   8     255.0     229.3     212.0
   1   9   9       5.8      12.9     134.1
   1   9  10     186.0      64.9     206.8
   1   9  11     217.0     322.6     148.2
   1   9  12    1715.6    1693.2     265.8
   1   9  13     -38.4      16.7     139.2
   1   9  14     243.5     183.4     207.1
   1   9  15      22.5       0.2     183.2
   1   9  16     200.1      93.5     216.6
   1   9  17      81.8      38.5     213.6
   1   9  18     132.7      68.2     198.3
   1   9  19      60.9       6.7     220.8
   1   9  20      52.1      45.1     270.6
   1   9  21      81.8      47.3     247.9
   1   9  22    -141.3      66.0     412.6
   1   9  23     108.7      75.5     247.9
   1   9  24     438.0      44.1     354.1
   1   9  25    -301.2      13.3     569.5
   1   9  26     -45.0      25.9     281.8
   1   9  27     -66.7      23.4     312.1
   1   9  28    -208.5       2.8     509.6
   1   9  29     245.8      87.1     299.5
   1  11 -26     124.5      26.2     227.8
   1  11 -24    -108.7      13.0     369.6
   1  11 -23       8.9       2.1     265.6
   1  11 -22     -76.6       0.0     356.1
   1  11 -21     -51.1       1.9     278.3
   1  11 -20      43.1     158.9     269.9
   1  11 -19     -89.9       1.5     345.6
   1  11 -18      35.8       6.0     232.0
   1  11 -17     219.1     221.4     239.6
   1  11 -16       1.7      12.4     265.3
   1  11 -15     -50.0      22.5     257.9
   1  11 -14    -354.0       8.2     680.5
   1  11 -13     259.7      69.9     260.9
   1  11 -12      89.9       9.3     258.5
   1  11 -11      70.3      53.5     238.5
   1  11 -10     -89.9       0.8     259.9
   1  11  -9     -53.2      33.8     207.4
   1  11  -8     -20.4      15.5     114.7
   1  11  -7     -14.4      64.0     127.8
   1  11  -6      58.6     116.5     202.1
   1  11  -5     286.2     258.4     219.6
   1  11  -4      42.1       8.8     257.5
   1  11  -3      75.3     191.4     241.7
   1  11  -2    -151.9       0.7     388.2
   1  11  -1     274.0     134.1     226.9
   1  11   0     119.6       1.4     199.4
   1  11   1      64.3      31.4     262.1
   1  11   2     -50.0     139.9     216.6
   1  11   3     370.6     230.2     278.0
   1  11   4    -124.5       9.8     419.8
   1  11   5      55.3     185.4     246.2
   1  11   6    -248.1     134.8     560.5
   1  11   7     192.0     129.9     228.3
   1  11   8    -126.1      12.9     391.4
   1  11   9     -95.5      67.0     353.4
   1  11  10      84.4      46.3     235.8
   1  11  11    -259.7      34.6     681.6
   1  11  12       0.1     179.0     204.5
   1  11  13    -186.0     122.4     375.9
   1  11  14    -101.3      58.4     322.9
   1  11  15      18.5     129.5     247.2
   1  11  16      75.3      21.6     218.9
   1  11  17     -96.9       6.7     272.8
   1  11  18     -59.7       0.0     243.5
   1  11  19     136.1      59.3     256.9
   1  11  20     -64.3      65.1     335.8
   1  11  21      24.6      21.6     265.4
   1  11  22     -62.0      74.5     300.9
   1  11  23    -283.8       0.3     626.5
   1  11  24     162.9       1.8     364.8
   1  11  25      10.8      10.4     281.4
   1  13 -18     -59.7       2.6     311.1
   1  13 -17     -34.9      46.5     225.7
   1  13 -16      83.1       2.1     316.4
   1  13 -15     159.2       5.4     344.1
   1  13 -14    -472.2       1.8    1312.1
   1  13 -13    -116.5       0.0     536.7
   1  13 -12     -91.3      79.7     427.7
   1  13 -11      94.1       0.1     366.4
   1  13 -10     -45.0      43.8     268.1
   1  13  -9      33.2       9.1     250.4
   1  13  -8     -21.8       0.3     230.7
   1  13  -7    -118.1       8.3     470.6
   1  13  -6      -4.2      68.1      96.2
   1  13  -5     425.9       7.0     421.4
   1  13  -4    -252.7       2.8     568.0
   1  13  -3     296.2     128.3     434.2
   1  13  -2     202.2      13.0     280.0
   1  13  -1    -113.4     135.6     568.3
   1  13   0       5.8       1.5     250.9
   1  13   1     124.5      24.4     372.6
   1  13   2     126.1     109.1     352.1
   1  13   3     -23.9      48.2     198.8
   1  13   4      64.3      21.4     278.4
   1  13   5      85.8       0.1     276.9
   1  13   6     161.0      98.5     218.4
   1  13   7     -58.6       3.9     322.7
   1  13   8    -186.0       0.5     614.5
   1  13   9    -223.5       2.5     571.2
   1  13  10    -159.2      29.8     467.3
   1  13  11     301.2      10.2     286.0
   1  13  12     113.4      14.5     315.2
   1  13  13     102.7       3.8     356.3
   1  13  14    -514.3      52.6     989.0
   1  13  15     161.0       2.0     296.1
   1  13  16     114.9       0.9     434.6
   1  13  17      67.9       1.2     526.4
   1  13  18    -196.0      14.7     771.9
   1  13  19     162.9      36.9     277.3
   2   0 -36      77.9      62.4     360.3
   2   0 -34     -33.2      19.7     170.6
   2   0 -32     -88.5      18.1     236.0
   2   0 -30     281.3      23.9     237.3
   2   0 -28     481.8     239.4     281.7
   2   0 -26     728.0     540.5     181.0
   2   0 -24     419.9     386.7     137.5
   2   0 -22     396.3     595.2     177.1
   2   0 -20     997.0     998.0     147.4
   2   0 -18     314.0     183.4     124.0
   2   0 -16    1460.1    1479.2     144.9
   2   0 -14      19.8       1.4      85.0
   2   0 -12      66.7     134.8      85.8
   2   0 -10    1643.9    1393.0     118.3
   2   0  -8    2919.8    2903.9     173.4
   2   0  -6   44290.6   44856.0    2148.5
   2   0  -4   81463.0   82158.8    3996.1
   2   0  -2    5941.1    6042.6     247.3
   2   0   0   18694.8   18959.6     957.2
   2   0   2   70534.0   74943.5    4067.0
   2   0   6     381.9     370.5      45.6
   2   0   8    9125.6    8965.1     418.0
   2   0  10    4849.8    5221.2     243.8
   2   0  12     898.3     935.7     109.3
   2   0  14   10813.3   10325.0     561.1
   2   0  16      48.0       0.1      88.9
   2   0  18     367.8     347.6      89.5
   2   0  20      60.9      76.9      55.8
   2   0  22     478.6     507.9     162.7
   2   0  24      -5.4     222.5      40.8
   2   0  26     501.2     675.1     143.7
   2   0  28     206.4      73.8     217.9
   2   0  30     111.8     221.8     155.8
   2   0  32      39.3      26.9     190.2
   2   0  34     -88.5      18.1     373.2
   2   0  36     102.7       0.2     224.7
   2   2 -37     105.7       3.1     182.9
   2   2 -36     337.7       3.2     308.2
   2   2 -35     174.2       1.6     334.9
   2   2 -34      57.5      70.6     268.8
   2   2 -33     -44.0       1.5     226.5
   2   2 -32    -243.5       3.2     548.5
   2   2 -31     107.2      11.3     194.8
   2   2 -30    -121.2       8.0     305.1
   2   2 -29      -0.8      26.5      23.1
   2   2 -28     143.0     139.9     202.3
   2   2 -27     168.5      48.2     238.5
   2   2 -26      66.7      54.9     159.6
   2   2 -25     214.8     308.3     134.7
   2   2 -24      16.7     128.1     122.7
   2   2 -23     763.8     608.9     177.4
   2   2 -22     -83.1      46.6     183.5
   2   2 -21      91.3     168.0     129.6
   2   2 -20     -12.3      95.6      51.0
   2   2 -19      74.0      67.5      91.6
   2   2 -18    1795.0    1956.6     185.4
   2   2 -17    1174.7    1188.1     125.0
   2   2 -16      31.5       0.0      90.1
   2   2 -15      -2.1      22.4      20.0
   2   2 -14    3420.3    3074.6     230.3
   2   2 -13    1585.3    1800.3     139.4
   2   2 -12    1432.4    1601.6     149.0
   2   2 -11    8282.2    7718.2     438.0
   2   2 -10    7992.8    7597.0     378.1
   2   2  -9     301.2     312.1      86.1
   2   2  -8    2330.4    2233.2     140.8
   2   2  -7    2444.4    2655.0     137.0
   2   2  -6   17808.2   18313.3     720.1
   2   2  -5     514.3     468.1      59.5
   2   2  -4    1715.6    1856.5     102.7
   2   2  -3   24764.1   26362.3    1009.8
   2   2  -2   23809.5   23910.7    1035.2
   2   2  -1   33022.9   34147.0    1404.7
   2   2   0     150.1      51.7      55.4
   2   2   1   29341.7   30075.6    1324.1
   2   2   2   82130.4   83822.5    3887.1
   2   2   3    3566.9    3136.3     165.5
   2   2   4    4921.2    5215.1     235.3
   2   2   5    4491.1    4854.4     205.3
   2   2   6     907.0     919.3      79.1
   2   2   7   14163.1   13947.3     607.5
   2   2   8    1869.9    1839.6     119.8
   2   2   9    9181.4    9126.0     419.2
   2   2  10      11.7      24.1      67.0
   2   2  11    6145.2    5536.5     331.6
   2   2  12    2927.7    2725.5     189.4
   2   2  13    1250.8    1268.5     123.8
   2   2  14     365.0     364.8      94.7
   2   2  15     453.4     478.4     111.8
   2   2  16     141.3     101.9      95.3
   2   2  17     348.5     316.9     103.5
   2   2  18      43.1       0.2     108.2
   2   2  19     647.7     611.2     126.2
   2   2  20      11.3      97.6     119.9
   2   2  21      29.1      43.5     111.0
   2   2  22     101.3      71.9     129.2
   2   2  23     327.1     294.0     158.3
   2   2  24     704.6     857.7     158.7
   2   2  25     -42.1       2.7     137.2
   2   2  26     113.4     127.2     189.4
   2   2  27     257.4     138.8     189.5
   2   2  28      88.5      61.2     197.6
   2   2  29      55.3       5.7     207.2
   2   2  30      12.8      10.1     214.2
   2   2  31     111.8       0.0     239.0
   2   2  32      48.0       8.8     233.4
   2   2  33    -196.0      42.5     528.9
   2   2  34     456.5      11.6     283.6
   2   2  35      79.1      11.7     289.3
   2   2  36     303.7       7.4     231.3
   2   4 -35      65.5      11.3     207.8
   2   4 -34      99.8       1.5     279.8
   2   4 -33    -214.8       2.7     630.6
   2   4 -32      62.0      13.1     225.1
   2   4 -31     198.1      18.9     246.3
   2   4 -30     -76.6       2.0     242.5
   2   4 -29      62.0       6.3     176.9
   2   4 -28     148.3     117.5     236.2
   2   4 -27      42.1      59.9     225.3
   2   4 -26      28.3      21.1     198.8
   2   4 -25     127.8      26.5     169.8
   2   4 -24     462.8     229.6     219.6
   2   4 -23     501.2     427.5     140.4
   2   4 -22     -26.1       6.4     105.7
   2   4 -21    1006.2    1096.9     185.1
   2   4 -20     234.5     347.3     140.7
   2   4 -19     340.4     530.9     153.4
   2   4 -18     186.0     243.7     119.3
   2   4 -17      88.5      63.4     107.0
   2   4 -16    4043.4    4325.6     287.5
   2   4 -15     127.8      83.8      94.0
   2   4 -14    2991.2    2951.8     231.3
   2   4 -13     176.1     114.7      87.1
   2   4 -12     187.9     175.5      88.0
   2   4 -11      30.7      30.8      72.7
   2   4 -10     239.0     214.5      87.9
   2   4  -9    1715.6    1680.9     157.1
   2   4  -8    1076.8    1090.7     124.4
   2   4  -7     829.7     857.7     121.8
   2   4  -6     278.9     253.5      95.0
   2   4  -5     425.9     446.9      99.3
   2   4  -4   18476.1   18361.9     812.8
   2   4  -3   12627.7   12586.0     573.6
   2   4  -2    4491.1    4497.5     234.6
   2   4  -1     735.9     706.4      95.0
   2   4   0    5707.4    5773.7     297.5
   2   4   1    2665.5    2620.7     173.2
   2   4   2     475.4     518.5     101.8
   2   4   3     259.7     215.5      79.9
   2   4   4     105.7     100.9      72.0
   2   4   5    1776.5    1637.2     135.2
   2   4   6     689.2     781.8      99.5
   2   4   7      26.1      30.4      93.1
   2   4   8     956.0     911.1     139.8
   2   4   9    2124.0    2235.8     181.5
   2   4  10     -22.5      64.9      51.2
   2   4  11       4.5       0.2      80.8
   2   4  12     -19.8       4.7      55.1
   2   4  13     441.1     470.2     122.5
   2   4  14      50.0      66.1     105.2
   2   4  15     -17.9       6.6      52.4
   2   4  16     194.0     316.5      97.5
   2   4  17     -62.0       0.2     118.3
   2   4  18     101.3     170.4     136.5
   2   4  19    -114.9       0.1     167.3
   2   4  20     283.8     290.8     154.8
   2   4  21      66.7      56.6     127.5
   2   4  22      81.8      77.1     158.3
   2   4  23    -101.3      12.9     221.6
   2   4  24     286.2     356.6     150.5
   2   4  25     187.9     114.1     156.0
   2   4  26      -0.1     157.9       8.5
   2   4  27      99.8      78.1     170.5
   2   4  28      96.9     145.0     226.9
   2   4  29     345.8     191.3     225.1
   2   4  30     151.9      32.9     267.8
   2   4  31      87.1       2.3     228.7
   2   4  32       0.5       6.4     224.4
   2   4  33     -25.3       0.0     187.9
   2   4  34      47.0       7.0     256.9
   2   4  35    -298.7       3.8     509.2
   2   6 -33     411.0       3.6     354.8
   2   6 -32      45.0     100.6     251.5
   2   6 -31    -447.2      21.7     946.9
   2   6 -30     -81.8     106.2     304.6
   2   6 -29     -53.2       2.1     278.6
   2   6 -28     -14.4       6.5     120.6
   2   6 -27     -70.3      97.5     303.3
   2   6 -26     104.2       0.2     229.3
   2   6 -25      70.3      51.2     173.7
   2   6 -24     -62.0      70.3     219.4
   2   6 -23      13.3      54.4     189.8
   2   6 -22     -21.8       4.3      94.6
   2   6 -21     102.7     162.4     180.4
   2   6 -20    1649.8    1652.5     225.1
   2   6 -19     494.7     353.4     184.9
   2   6 -18     915.8     881.8     158.9
   2   6 -17     632.9     554.6     154.1
   2   6 -16      35.8       0.3      96.8
   2   6 -15      99.8     168.2     110.7
   2   6 -14      96.9     173.4     113.4
   2   6 -13    1053.0    1043.9     142.0
   2   6 -12     491.4     386.7     129.3
   2   6 -11    1432.4    1517.0     171.1
   2   6 -10     143.0     191.3     118.6
   2   6  -9     -39.3       4.0     108.8
   2   6  -8    1366.9    1516.0     161.8
   2   6  -7     151.9     177.1     109.6
   2   6  -6    2495.2    2509.4     204.0
   2   6  -5    1245.7    1398.5     133.8
   2   6  -4    1443.4    1336.6     171.8
   2   6  -3    5148.8    4744.3     314.0
   2   6  -2     751.8     801.2     128.0
   2   6  -1    1437.9    1390.4     154.8
   2   6   0     475.4     480.4     136.7
   2   6   1     880.9     882.6     134.2
   2   6   2     983.2    1011.0     146.3
   2   6   3    1282.0    1239.9     182.8
   2   6   4      21.8      45.1     100.7
   2   6   5     343.1     290.3     110.8
   2   6   6       9.4      15.2      84.0
   2   6   7     -18.5       8.2      45.2
   2   6   8      26.1      29.3     113.2
   2   6   9     137.8     232.2      94.2
   2   6  10       8.9      40.0     103.3
   2   6  11     202.2     190.7      97.5
   2   6  12     693.0     676.8     168.9
   2   6  13      -5.4      14.7      36.1
   2   6  14    1366.9    1289.2     194.1
   2   6  15      89.9       8.3     150.7
   2   6  16     236.7     277.9     127.9
   2   6  17      30.7     111.1     131.7
   2   6  18     693.0     713.8     192.0
   2   6  19      53.2      78.9     136.1
   2   6  20      -6.5       3.1      56.6
   2   6  21     319.2     306.2     208.5
   2   6  22     -91.3       1.1     234.1
   2   6  23     -49.0      37.7     220.5
   2   6  24    -204.3      18.9     304.3
   2   6  25      37.5       3.9     208.2
   2   6  26    -136.1      75.6     367.6
   2   6  27     -23.9      34.9     147.5
   2   6  28     274.0      22.2     270.4
   2   6  29     111.8      14.6     293.0
   2   6  30     182.0      22.2     306.9
   2   6  31    -186.0       0.0     562.8
   2   6  32      45.0       0.0     294.5
   2   6  33    -151.9       0.9     352.3
   2   8 -32     -44.0       0.1     228.4
   2   8 -31      92.7       0.1     311.7
   2   8 -30    -126.1       1.3     394.7
   2   8 -29     -29.9      21.4     223.3
   2   8 -28     356.7       0.3     256.2
   2   8 -27      67.9      25.0     262.0
   2   8 -26      79.1     108.3     225.8
   2   8 -25      96.9       0.7     225.4
   2   8 -24     -53.2      27.1     201.0
   2   8 -23     -29.1       0.3     182.6
   2   8 -22     -79.1       5.7     277.7
   2   8 -21      -8.1       2.0      71.3
   2   8 -20     192.0     167.6     208.1
   2   8 -19      48.0      36.3     165.7
   2   8 -18     314.0     311.7     173.2
   2   8 -17     -46.0       1.0     136.5
   2   8 -16     431.9     401.1     172.8
   2   8 -15     -76.6      64.1     168.5
   2   8 -14       7.7      91.3     135.4
   2   8 -13       4.2      85.6     171.5
   2   8 -12     478.6     499.4     169.1
   2   8 -11     298.7     239.9     141.2
   2   8 -10     182.0      29.2     167.2
   2   8  -9      16.1     154.8     153.8
   2   8  -8    1303.0    1145.8     205.3
   2   8  -7     651.4     682.7     208.5
   2   8  -6     -64.3       5.1     134.5
   2   8  -5     622.0     493.1     160.0
   2   8  -4     241.3     344.9     154.0
   2   8  -3      27.6      33.2     131.7
   2   8  -2     241.3     242.4     147.2
   2   8  -1     425.9     328.2     150.5
   2   8   0     102.7      60.0     137.5
   2   8   1     329.7     674.0     180.1
   2   8   2     332.4     239.9     204.7
   2   8   3     161.0     259.0     129.5
   2   8   4      71.6      83.6     153.0
   2   8   5     132.7      19.8     159.6
   2   8   6      91.3      99.2     142.1
   2   8   7     354.0     618.7     148.2
   2   8   8     644.0     840.5     170.2
   2   8   9     124.5     118.8     126.9
   2   8  10      48.0     192.6     142.5
   2   8  11     143.0     211.5     165.7
   2   8  12    2151.0    2229.9     250.3
   2   8  13     121.2     131.5     126.9
   2   8  14    2288.4    2309.1     265.1
   2   8  15     303.7     204.0     147.4
   2   8  16     182.0     161.5     196.8
   2   8  17     288.7     369.0     171.0
   2   8  18     245.8     226.2     166.9
   2   8  19     176.1      70.4     154.8
   2   8  20     -94.1       6.3     297.0
   2   8  21      76.6       0.1     211.9
   2   8  22     -50.0     163.4     213.5
   2   8  23     212.7      73.8     259.5
   2   8  24      32.4      55.3     272.9
   2   8  25    -124.5       1.4     367.7
   2   8  26      65.5       1.8     297.5
   2   8  27      54.2      21.9     308.3
   2   8  28     -52.1       0.2     270.6
   2   8  29      88.5      44.7     233.2
   2   8  30     -76.6      25.5     293.5
   2  10 -28    -359.5      38.2     989.9
   2  10 -27     255.0      70.2     293.5
   2  10 -26     359.5      21.1     271.0
   2  10 -25    -291.2      17.9     940.7
   2  10 -24      53.2      82.8     273.3
   2  10 -23    -245.8       0.3     562.5
   2  10 -22     -95.5       2.0     386.2
   2  10 -21     -49.0      30.5     242.0
   2  10 -20     107.2     112.6     229.6
   2  10 -19     157.3      58.1     225.0
   2  10 -18     -87.1       0.2     243.7
   2  10 -17      84.4      18.1     191.6
   2  10 -16     200.1     146.9     222.8
   2  10 -15     118.1      32.7     245.6
   2  10 -14     194.0     344.3     231.6
   2  10 -13      11.7     110.8     227.4
   2  10 -12     232.3       6.3     200.0
   2  10 -11      14.9       0.1     210.2
   2  10 -10      44.0      87.2     175.2
   2  10  -9     196.0     233.5     202.2
   2  10  -8     -29.9      73.5     147.6
   2  10  -7     155.5      88.7     236.4
   2  10  -6     124.5       0.0     224.6
   2  10  -5      96.9     120.9     215.4
   2  10  -4     227.9     325.5     195.9
   2  10  -3     568.6     536.4     243.4
   2  10  -2      23.2      22.8     160.0
   2  10  -1     640.3     775.5     195.6
   2  10   0      -1.0      39.7      27.8
   2  10   1      70.3       2.0     159.0
   2  10   2     206.4      55.8     211.6
   2  10   3     141.3     235.0     216.7
   2  10   4     119.6     207.9     202.6
   2  10   5     431.9     353.1     227.3
   2  10   6      98.4     375.4     175.0
   2  10   7     335.0     295.0     186.9
   2  10   8    1303.0    1169.0     236.9
   2  10   9      91.3     168.8     203.4
   2  10  10     204.3     243.8     191.8
   2  10  11     -88.5      41.6     285.4
   2  10  12     113.4      29.5     201.9
   2  10  13    -118.1      35.4     263.1
   2  10  14     -81.8       0.4     283.5
   2  10  15     -62.0       8.3     268.8
   2  10  16     -25.3     159.3     168.0
   2  10  17      88.5     101.6     179.7
   2  10  18     -77.9       0.0     261.2
   2  10  19     257.4     187.0     297.1
   2  10  20     269.2      11.5     256.0
   2  10  21     -37.5      28.0     272.5
   2  10  22     168.5       5.1     282.1
   2  10  23    -187.9       9.9     495.9
   2  10  24    -223.5       0.2     671.5
   2  10  25    -223.5       3.8     723.8
   2  10  26     172.3      59.9     300.6
   2  10  27     -98.4       0.2     289.3
   2  12 -22       5.4      18.3     255.6
   2  12 -21    -301.2       2.7     901.1
   2  12 -20      -1.2       2.9      50.1
   2  12 -19     -99.8      16.8     460.4
   2  12 -18     122.9     234.6     331.4
   2  12 -17      67.9      29.7     275.2
   2  12 -16     291.2     258.6     273.8
   2  12 -15    -232.3       0.0     597.9
   2  12 -14     -77.9       0.2     267.7
   2  12 -13     122.9      35.6     229.6
   2  12 -12     186.0       7.4     242.6
   2  12 -11     -17.9       6.9     147.4
   2  12 -10    -121.2       0.7     343.7
   2  12  -9     176.1     106.0     207.1
   2  12  -8      91.3      59.5     271.7
   2  12  -7      76.6       0.7     228.4
   2  12  -6    -182.0       2.0     578.5
   2  12  -5     186.0      83.2     342.1
   2  12  -4     162.9     337.4     392.7
   2  12  -3      22.5      14.6     292.4
   2  12  -2      76.6       8.2     377.8
   2  12  -1    -157.3       1.6     451.8
   2  12   0     -11.3      10.0     101.3
   2  12   1    -105.7     169.8     373.4
   2  12   2       0.2       0.0     221.4
   2  12   3     -83.1       0.0     398.8
   2  12   4     136.1     104.0     251.8
   2  12   5      65.5      16.1     272.7
   2  12   6     -65.5       1.4     368.3
   2  12   7     -59.7       0.3     281.8
   2  12   8      69.1     193.5     265.5
   2  12   9     376.3     122.4     263.1
   2  12  10      96.9      37.4     212.5
   2  12  11      64.3      87.8     248.0
   2  12  12    -248.1       6.4     744.3
   2  12  13     -84.4      36.7     264.0
   2  12  14     164.7      10.3     220.9
   2  12  15     174.2       1.6     352.3
   2  12  16    -303.7       4.1     691.4
   2  12  17      52.1       1.6     315.9
   2  12  18      38.4      29.4     263.1
   2  12  19      -6.1       5.7     107.8
   2  12  20    -164.7       8.5     512.9
   2  12  21    -124.5      29.8     441.0
   2  12  22     196.0       1.7     375.7
   2  14 -11     321.8       6.4     447.4
   2  14 -10     190.0       0.1     506.5
   2  14  -9     159.2       0.0     373.5
   2  14  -8       5.8     150.4     282.2
   2  14  -7    -348.5       5.2     765.1
   2  14  -6     264.4      43.0     303.6
   2  14  -5    -150.1       5.8     550.3
   2  14  -4      87.1      49.0     319.9
   2  14  -3     -88.5       8.5     396.5
   2  14  -2     -37.5       1.1     305.5
   2  14  -1     298.7     178.7     269.7
   2  14   0      11.3       0.7     324.4
   2  14   1    -221.3       0.1     744.2
   2  14   2    -465.9       5.0     972.7
   2  14   3    -155.5      99.8     487.4
   2  14   4     164.7      49.4     357.5
   2  14   5     -96.9       1.1     455.1
   2  14   6     -52.1      17.5     323.2
   2  14   7     210.6       0.2     304.8
   2  14   8     -64.3       0.6     297.1
   2  14   9     214.8       0.7     284.3
   2  14  10     274.0       3.2     386.3
   2  14  11      81.8       0.1     300.7
   2  14  12    -208.5       1.4     551.7
   3   1 -37     -22.5      59.8     136.9
   3   1 -36    -119.6      12.0     422.8
   3   1 -35     166.6       8.9     333.2
   3   1 -34      -5.4       3.4      69.1
   3   1 -33    -166.6      56.6     342.6
   3   1 -32     151.9       1.8     222.9
   3   1 -31    -132.7       7.6     368.0
   3   1 -30     107.2      18.0     209.9
   3   1 -29       2.8      98.0     182.0
   3   1 -28    -182.0       5.1     399.4
   3   1 -27     -13.8       0.1      87.3
   3   1 -26      47.0      37.9     149.0
   3   1 -25     113.4     125.3     130.4
   3   1 -24     204.3     313.2     170.9
   3   1 -23     -24.6       3.7      78.8
   3   1 -22     413.9     562.8     172.1
   3   1 -21     625.6     660.5     142.3
   3   1 -20     551.4     568.4     147.3
   3   1 -19    1199.8    1431.8     192.0
   3   1 -18     134.4     190.6     103.2
   3   1 -17      85.8     106.4     105.4
   3   1 -16    2178.1    2311.3     204.2
   3   1 -15     -77.9       3.1     121.0
   3   1 -14     -64.3       0.0      71.4
   3   1 -13      -8.1       0.0      34.0
   3   1 -12     340.4     329.7     115.7
   3   1 -11    6838.2    6698.1     361.8
   3   1 -10     -11.7      14.2      31.5
   3   1  -9     704.6     721.1      89.0
   3   1  -8      31.5       1.8      59.8
   3   1  -7    7404.3    7684.0     326.3
   3   1  -6   26089.5   26233.3    1060.1
   3   1  -5    4728.7    4627.9     220.6
   3   1  -4  121703.0  124903.5    6105.5
   3   1  -3   16886.3   17194.7     871.8
   3   1  -2   23674.7   24029.0    1009.8
   3   1  -1   19705.2   19266.3     859.9
   3   1   0   13528.2   13882.3     576.8
   3   1   1     324.4     317.9      44.7
   3   1   2   14848.1   15136.8     622.0
   3   1   3     933.6     893.1      62.4
   3   1   4    7708.5    7596.7     345.7
   3   1   5    1426.9    1319.7      93.7
   3   1   6    6008.8    5738.1     271.3
   3   1   7    2344.5    2363.5     127.1
   3   1   8     425.9     408.2      69.2
   3   1   9     517.6     582.5      69.7
   3   1  10     541.1     578.4      78.0
   3   1  11    6826.2    5756.9     361.5
   3   1  12     362.2     369.8      88.8
   3   1  13     640.3     637.0      96.0
   3   1  14     644.0     694.4      96.2
   3   1  15    5554.2    5123.5     358.7
   3   1  16      33.2     144.8      98.3
   3   1  17     356.7     395.5     101.9
   3   1  18     136.1      46.4      91.9
   3   1  19      87.1     136.8     106.2
   3   1  20     101.3     106.3      98.3
   3   1  21     507.7     568.9     118.3
   3   1  22      63.2       5.1      80.0
   3   1  23    -105.7       0.0     185.9
   3   1  24      45.0       9.9     156.6
   3   1  25    -250.4       4.3     302.3
   3   1  26     497.9     399.2     182.2
   3   1  27     -88.5       0.0     203.0
   3   1  28     105.7     122.3     223.4
   3   1  29     -35.8     131.3     147.4
   3   1  30     264.4       0.6     256.1
   3   1  31      35.8       5.0     178.8
   3   1  32      38.4     133.7     235.9
   3   1  33     210.6      12.9     213.8
   3   1  34     104.2      31.5     215.9
   3   1  35     -99.8       0.2     402.1
   3   1  36     -98.4      34.1     248.8
   3   3 -35    -202.2      33.1     501.9
   3   3 -34     365.0      84.7     312.1
   3   3 -33     303.7      46.4     241.5
   3   3 -32    -104.2       0.7     312.7
   3   3 -31    -176.1       5.1     474.2
   3   3 -30    -166.6       0.1     446.1
   3   3 -29     -26.8       0.3     136.7
   3   3 -28      85.8      29.2     149.9
   3   3 -27    -162.9       2.3     398.3
   3   3 -26      38.4     109.5     160.9
   3   3 -25      29.9       3.6     144.4
   3   3 -24    1115.4    1048.9     224.1
   3   3 -23      29.9       0.0     122.0
   3   3 -22     136.1     225.0     127.6
   3   3 -21    2077.2    2162.2     192.8
   3   3 -20     -36.6       2.2      90.0
   3   3 -19     134.4      70.2     116.7
   3   3 -18    1394.0    1402.7     163.4
   3   3 -17     -57.5      97.7     120.6
   3   3 -16     611.1     577.3     137.0
   3   3 -15      91.3      31.5     110.1
   3   3 -14     264.4     273.9     104.4
   3   3 -13       5.1       0.3      96.3
   3   3 -12     170.4     169.6      83.8
   3   3 -11      38.4      93.4      78.6
   3   3 -10     335.0     350.0      82.8
   3   3  -9    6317.9    6158.8     324.6
   3   3  -8      -5.4      20.3      22.1
   3   3  -7    6008.8    5595.5     282.6
   3   3  -6   24193.6   22776.5     952.8
   3   3  -5    9734.5    9434.1     402.9
   3   3  -4    5392.3    5019.7     246.3
   3   3  -3      29.9       6.1      60.6
   3   3  -2   10378.0   10372.7     460.6
   3   3  -1     151.9     101.2      62.9
   3   3   0     611.1     558.8      82.9
   3   3   1    3136.5    3149.9     171.5
   3   3   2   25807.6   24998.2    1124.6
   3   3   3     340.4     346.5      70.0
   3   3   4     731.9     843.8      86.8
   3   3   5    2178.1    2124.9     142.9
   3   3   6    6329.5    6453.5     313.3
   3   3   7    6551.9    6783.7     330.5
   3   3   8    2628.0    2615.6     164.5
   3   3   9      74.0      98.1      75.3
   3   3  10     -29.9       3.2      47.1
   3   3  11     204.3     197.9      98.0
   3   3  12     136.1     157.0     102.1
   3   3  13    1220.1    1437.2     152.8
   3   3  14     402.1     315.3     108.2
   3   3  15     278.9     317.8     112.0
   3   3  16     -11.3       8.5      49.4
   3   3  17     472.2     401.2     152.1
   3   3  18      -0.1      50.3       4.1
   3   3  19       6.9      30.5     130.6
   3   3  20     111.8     287.0     132.6
   3   3  21     -77.9       7.2     153.1
   3   3  22      -2.6       6.1      27.1
   3   3  23       3.3      35.5     122.0
   3   3  24    1179.7    1228.3     215.4
   3   3  25     -59.7      53.8     154.4
   3   3  26     176.1     226.0     166.5
   3   3  27     114.9     135.2     147.0
   3   3  28     -98.4       6.5     276.3
   3   3  29      17.9       2.2     238.7
   3   3  30     262.1      40.4     233.7
   3   3  31      21.1       5.7     197.0
   3   3  32     144.8      61.0     272.0
   3   3  33     127.8      42.9     328.0
   3   3  34     132.7       0.1     216.8
   3   3  35     -21.1       0.0     140.0
   3   5 -34    -396.3       1.6     972.6
   3   5 -33    -250.4       2.5     540.0
   3   5 -32    -248.1       1.4     578.9
   3   5 -31      28.3      39.3     236.8
   3   5 -30      91.3       0.3     270.3
   3   5 -29     -54.2       6.0     186.9
   3   5 -28     134.4     112.2     219.8
   3   5 -27      14.4       0.1     163.1
   3   5 -26      49.0      15.0     199.1
   3   5 -25     -70.3       2.1     206.7
   3   5 -24     131.1     185.3     155.3
   3   5 -23      25.3      12.7     140.2
   3   5 -22     132.7      85.7     139.5
   3   5 -21      89.9     132.1     149.3
   3   5 -20     187.9     244.2     170.0
   3   5 -19     214.8     208.8     132.5
   3   5 -18     143.0     158.0     139.5
   3   5 -17    1488.1    1454.2     185.7
   3   5 -16       9.8       7.4      95.1
   3   5 -15     269.2     365.1     102.9
   3   5 -14      20.4       9.1      95.6
   3   5 -13    1394.0    1473.5     147.0
   3   5 -12      71.6      59.3      80.2
   3   5 -11     108.7     118.0      85.2
   3   5 -10    1230.3    1289.7     143.2
   3   5  -9    3796.9    3781.9     224.7
   3   5  -8     -44.0       3.3      67.7
   3   5  -7      92.7      97.5      91.3
   3   5  -6      50.0      39.8      73.2
   3   5  -5   14163.1   13414.1     815.8
   3   5  -4     867.9     901.9     128.9
   3   5  -3      12.3      32.9      94.4
   3   5  -2    7081.6    6445.2     392.7
   3   5  -1    3293.6    3222.8     209.2
   3   5   0      32.4      83.8      87.9
   3   5   1     759.8     723.0     124.6
   3   5   2    2288.4    2045.7     174.4
   3   5   3    2011.3    2219.5     170.1
   3   5   4      54.2      46.6      96.7
   3   5   5      41.2       0.6      70.2
   3   5   6    2198.6    2180.9     177.8
   3   5   7     236.7     297.7      89.8
   3   5   8    1443.4    1484.1     160.7
   3   5   9     708.4     725.7     124.2
   3   5  10     359.5     461.6     132.7
   3   5  11    1086.4    1235.5     173.1
   3   5  12      95.5      90.5      96.9
   3   5  13    1220.1    1309.6     157.9
   3   5  14     485.0     434.0     118.8
   3   5  15     -65.5      25.6     148.7
   3   5  16      26.1     127.5     123.6
   3   5  17     428.9     427.1     166.1
   3   5  18      12.8       6.2     121.4
   3   5  19     -11.3      67.0      56.7
   3   5  20     441.1     351.6     183.8
   3   5  21      57.5      54.6     159.3
   3   5  22     137.8       0.0     167.8
   3   5  23     396.3     401.9     185.8
   3   5  24     311.4      44.8     211.0
   3   5  25      59.7       0.1     216.4
   3   5  26      48.0      66.7     185.9
   3   5  27     104.2      69.2     169.7
   3   5  28      67.9       0.9     216.3
   3   5  29     -32.4      10.9     157.6
   3   5  30    -192.0       6.8     428.4
   3   5  31     -60.9      17.8     257.2
   3   5  32     121.2       1.2     265.0
   3   5  33    -118.1       0.0     329.6
   3   7 -33    -212.7       8.9     470.1
   3   7 -32    -288.7      10.8     599.7
   3   7 -31    -370.6       0.0     780.5
   3   7 -30    -335.0       7.0     814.2
   3   7 -29     308.9       1.1     346.0
   3   7 -28     -95.5      50.3     373.4
   3   7 -27     -38.4       8.5     210.6
   3   7 -26     162.9      59.6     199.1
   3   7 -25      50.0      27.6     220.8
   3   7 -24     274.0     224.7     219.7
   3   7 -23     -25.3      57.1     112.3
   3   7 -22     132.7      60.5     181.5
   3   7 -21       5.4      10.0     156.6
   3   7 -20      -0.3      60.3      15.0
   3   7 -19      19.8      19.4     174.5
   3   7 -18     -38.4       3.4     145.5
   3   7 -17     153.7       0.0     164.5
   3   7 -16     751.8     814.3     172.0
   3   7 -15    1297.7    1166.1     173.4
   3   7 -14     -58.6       0.3     161.9
   3   7 -13      21.8      12.4     110.9
   3   7 -12      15.5     194.1     141.9
   3   7 -11     817.1     867.6     158.4
   3   7 -10     -39.3      53.5     107.9
   3   7  -9     472.2     581.9     149.0
   3   7  -8     -89.9       4.4     154.8
   3   7  -7    1149.8    1108.7     173.1
   3   7  -6     670.2     818.4     151.0
   3   7  -5    1415.9    1396.6     203.0
   3   7  -4    1620.3    1604.8     193.7
   3   7  -3     677.7     675.2     159.5
   3   7  -2     274.0     402.9     135.2
   3   7  -1     257.4     335.9     131.0
   3   7   0     255.0     167.5     151.4
   3   7   1     210.6     267.5     165.1
   3   7   2     269.2     216.5     150.8
   3   7   3    1209.9    1322.4     167.4
   3   7   4      -1.4       6.3      17.4
   3   7   5     -60.9       1.4     149.1
   3   7   6     -88.5       0.1     171.5
   3   7   7      26.1      17.6     116.9
   3   7   8     929.1     916.6     186.7
   3   7   9    -113.4      74.0     197.2
   3   7  10      56.4     170.2     123.8
   3   7  11    1081.6    1017.2     177.5
   3   7  12     146.5     103.4     174.8
   3   7  13     -27.6       0.2     101.1
   3   7  14     190.0     129.1     154.8
   3   7  15     -17.3       6.5     101.2
   3   7  16     248.1      89.4     179.2
   3   7  17     524.3     509.4     197.0
   3   7  18    -127.8       6.5     219.2
   3   7  19     -21.1       0.3     120.6
   3   7  20     143.0      72.0     179.7
   3   7  21     -41.2     152.9     174.1
   3   7  22     148.3       0.9     174.1
   3   7  23    -101.3       4.9     322.9
   3   7  24      75.3      10.4     217.7
   3   7  25      52.1      19.6     264.3
   3   7  26      14.4      35.6     270.4
   3   7  27     122.9       0.5     255.4
   3   7  28      62.0       1.3     235.5
   3   7  29    -126.1       4.0     438.9
   3   7  30      85.8       2.2     270.1
   3   7  31    -248.1       1.5     523.8
   3   9 -30    -332.4       2.8     951.9
   3   9 -29    -332.4      17.9    1007.7
   3   9 -28      32.4      11.6     249.7
   3   9 -27    -239.0      20.4     565.9
   3   9 -26    -212.7       9.2     512.6
   3   9 -25    -118.1       4.3     431.0
   3   9 -24     -38.4       6.7     239.6
   3   9 -23     217.0       8.7     219.1
   3   9 -22     274.0      94.9     224.5
   3   9 -21      59.7      40.2     207.4
   3   9 -20     118.1     125.6     266.2
   3   9 -19      57.5       2.6     200.2
   3   9 -18     -43.1       0.3     166.5
   3   9 -17      60.9      43.8     209.4
   3   9 -16     114.9       9.9     215.7
   3   9 -15     288.7     344.3     205.7
   3   9 -14     151.9     127.3     188.7
   3   9 -13      80.5     282.6     185.8
   3   9 -12      29.1     160.5     190.5
   3   9 -11      80.5     299.3     160.9
   3   9 -10     262.1     155.8     177.1
   3   9  -9     359.5     267.5     168.7
   3   9  -8      16.7      11.1     141.2
   3   9  -7     170.4     314.9     135.2
   3   9  -6     -14.9      54.6      92.4
   3   9  -5      52.1       1.0     151.6
   3   9  -4      -5.4     150.0      67.0
   3   9  -3      41.2      63.4     211.5
   3   9  -2     104.2     134.7     186.1
   3   9  -1     747.8     928.3     219.4
   3   9   0     -69.1       1.7     237.6
   3   9   1     219.1     297.2     200.8
   3   9   2     -58.6      10.6     226.7
   3   9   3     651.4     754.5     227.1
   3   9   4      62.0      53.8     187.2
   3   9   5     974.1     934.3     191.2
   3   9   6     978.7     869.8     209.9
   3   9   7     469.1     481.8     195.8
   3   9   8      99.8     221.1     179.2
   3   9   9     168.5     176.8     227.2
   3   9  10      34.9      22.5     194.7
   3   9  11     763.8     713.1     237.8
   3   9  12     472.2     906.9     202.8
   3   9  13      41.2     313.5     163.8
   3   9  14     210.6     320.6     186.2
   3   9  15     -72.8       8.8     222.7
   3   9  16     144.8       0.2     222.9
   3   9  17     232.3     180.6     204.5
   3   9  18     262.1      94.3     221.9
   3   9  19      69.1      87.8     224.3
   3   9  20      11.7      40.0     250.9
   3   9  21      38.4       5.5     211.5
   3   9  22    -202.2       0.1     406.5
   3   9  23     -87.1       6.5     302.2
   3   9  24    -214.8       2.8     564.4
   3   9  25    -164.7      25.9     423.0
   3   9  26    -217.0       5.6     648.8
   3   9  27    -134.4       7.4     343.3
   3  11 -25      32.4       0.5     276.2
   3  11 -24     236.7      49.4     397.2
   3  11 -23     381.9       2.1     327.8
   3  11 -22    -230.1      39.1     772.0
   3  11 -21     206.4      31.6     316.4
   3  11 -20    -230.1       7.4     705.7
   3  11 -19      -7.3       3.6     118.1
   3  11 -18       1.7      64.5     244.3
   3  11 -17      11.3       3.4     251.9
   3  11 -16       3.6      32.4     187.8
   3  11 -15     -34.9     156.2     217.9
   3  11 -14      29.1      94.7     229.8
   3  11 -13     -63.2       7.9     231.8
   3  11 -12     -64.3      43.2     267.9
   3  11 -11     -92.7      12.8     359.4
   3  11 -10      10.3       0.9     207.3
   3  11  -9    -202.2      77.0     367.1
   3  11  -8     113.4      22.3     217.4
   3  11  -7    -187.9      48.7     407.9
   3  11  -6    -348.5       4.2     718.8
   3  11  -5     116.5      94.5     291.2
   3  11  -4     202.2      51.0     221.9
   3  11  -3     245.8     210.9     263.0
   3  11  -2     129.4      92.9     263.8
   3  11  -1    -116.5       2.4     311.7
   3  11   0     -30.7       0.1     153.6
   3  11   1     -19.8       0.8     105.1
   3  11   2     -33.2       0.1     161.3
   3  11   3     178.1     138.1     274.4
   3  11   4      84.4     135.4     203.7
   3  11   5     -88.5      80.5     385.5
   3  11   6     379.1     421.3     320.9
   3  11   7     157.3     284.1     325.6
   3  11   8      89.9      26.7     200.5
   3  11   9     -57.5       3.0     211.3
   3  11  10     162.9       4.8     238.2
   3  11  11    -170.4      19.2     510.2
   3  11  12     113.4       5.5     265.5
   3  11  13      46.0      43.4     202.8
   3  11  14      22.5      32.9     326.3
   3  11  15     -75.3       1.0     370.8
   3  11  16     365.0      38.8     284.2
   3  11  17     393.4       0.5     295.1
   3  11  18     -21.1     106.3     150.1
   3  11  19     239.0      38.5     241.3
   3  11  20      77.9      11.2     245.8
   3  11  21     122.9       7.7     329.8
   3  11  22      -1.0       0.1      36.2
   3  11  23    -278.9       6.0     850.0
   3  11  24    -491.4       0.1     714.5
   3  13 -17    -351.2       2.7     656.0
   3  13 -16      29.9      91.4     315.1
   3  13 -15     -56.4       2.8     388.9
   3  13 -14      95.5      75.3     255.1
   3  13 -13     -65.5      22.6     345.9
   3  13 -12     784.1       1.9     428.8
   3  13 -11     144.8       0.8     279.0
   3  13 -10     141.3      22.7     357.1
   3  13  -9     101.3      42.5     321.4
   3  13  -8     -18.5       6.1     151.9
   3  13  -7     485.0      78.9     430.4
   3  13  -6     327.1      12.9     342.9
   3  13  -5    -182.0       3.3     633.5
   3  13  -4    -161.0     143.2     595.9
   3  13  -3     214.8       2.6     344.2
   3  13  -2      71.6       6.3     314.6
   3  13  -1     107.2      30.3     359.4
   3  13   0     148.3       6.0     335.7
   3  13   1     -13.8       1.6     149.7
   3  13   2    -119.6       0.8     448.3
   3  13   3     -13.8     117.1     184.4
   3  13   4     225.7      46.4     291.4
   3  13   5     110.3       4.0     274.1
   3  13   6      72.8      57.0     278.7
   3  13   7    -113.4      33.8     461.2
   3  13   8      46.0       7.4     259.1
   3  13   9     202.2       0.1     306.9
   3  13  10     -70.3       0.1     370.6
   3  13  11     259.7      16.8     329.1
   3  13  12     227.9       7.1     354.4
   3  13  13     316.6       0.5     352.9
   3  13  14     291.2      28.9     380.8
   3  13  15    -104.2       1.4     436.3
   3  13  16    -459.6      15.4    1557.1
   3  13  17     370.6      56.9     463.3
   4   0 -36       5.4       3.2     225.0
   4   0 -34     236.7      65.5     249.1
   4   0 -32     -38.4       7.5     239.6
   4   0 -30     153.7      23.3     247.7
   4   0 -28      50.0     112.1     182.6
   4   0 -26     390.5     124.6     193.1
   4   0 -24     792.3     814.8     238.1
   4   0 -22     153.7     224.0     121.1
   4   0 -20     658.9     663.6     164.7
   4   0 -18     441.1     453.5     150.1
   4   0 -16     187.9       6.1     126.0
   4   0 -14     241.3     338.3      95.1
   4   0 -12   15567.5   13683.5     837.1
   4   0 -10    7824.2    7643.6     374.1
   4   0  -8   13818.1   14487.6     651.5
   4   0  -6   12545.9   12462.9     555.4
   4   0  -4     469.1     441.4      53.7
   4   0  -2    4870.2    4888.8     223.9
   4   0   0     345.8     331.6      46.1
   4   0   2    1844.8    1893.2      94.0
   4   0   4    1985.2    1905.2     104.0
   4   0   6    5467.6    5468.6     258.8
   4   0   8     321.8     304.5      57.6
   4   0  10    1383.1    1317.9      97.6
   4   0  12     101.3      97.1      64.6
   4   0  14    7530.3    7327.3     367.0
   4   0  16     399.2     320.9     102.0
   4   0  18      52.1       1.2     103.2
   4   0  20     278.9     208.4     112.0
   4   0  22     116.5      14.3     119.6
   4   0  24     362.2     487.9     138.8
   4   0  26     411.0     373.9     133.0
   4   0  28      22.5     119.0     190.1
   4   0  30      16.7       7.0     233.5
   4   0  32     -83.1       9.2     285.8
   4   0  34      21.8      25.1     394.8
   4   0  36    -243.5      34.5     448.4
   4   2 -36     110.3       9.3     209.8
   4   2 -35     210.6       2.4     281.5
   4   2 -34     -92.7       0.1     358.0
   4   2 -33     -59.7      12.5     254.8
   4   2 -32     161.0      35.0     257.2
   4   2 -31     122.9      38.0     223.1
   4   2 -30      52.1       1.9     276.9
   4   2 -29    -107.2      10.4     321.7
   4   2 -28     146.5      27.8     250.7
   4   2 -27      77.9      23.7     226.5
   4   2 -26     -83.1      58.9     192.8
   4   2 -25     162.9     146.0     189.8
   4   2 -24     537.7     783.0     175.9
   4   2 -23      98.4      27.9     147.5
   4   2 -22     -52.1      52.5     112.7
   4   2 -21     572.1     652.9     164.0
   4   2 -20     202.2     235.5     155.5
   4   2 -19      33.2       7.8      84.9
   4   2 -18     155.5     236.9     120.0
   4   2 -17     316.6     405.1     132.3
   4   2 -16     -21.8       1.3      75.6
   4   2 -15     232.3     240.1     100.0
   4   2 -14     118.1      43.8      93.5
   4   2 -13     291.2     311.5      94.6
   4   2 -12    1685.5    1652.2     137.7
   4   2 -11     296.2     275.9      87.8
   4   2 -10     316.6     386.9     109.0
   4   2  -9      76.6     124.8      79.1
   4   2  -8     796.4     835.3      94.7
   4   2  -7   20365.8   20118.2     874.2
   4   2  -6    2191.7    2331.7     143.4
   4   2  -5   12891.3   12442.0     563.0
   4   2  -4     907.0     944.9      96.6
   4   2  -3    3055.3    2990.8     161.2
   4   2  -2     259.7     258.7      63.5
   4   2  -1    1499.4    1498.4     118.6
   4   2   0   11584.9   11251.4     518.0
   4   2   1   18914.8   17816.9     802.3
   4   2   2     187.9     161.4      64.0
   4   2   3     911.4     894.8      79.3
   4   2   4     136.1     154.6      59.6
   4   2   5    8005.9    8335.1     352.3
   4   2   6     582.6     653.8      84.5
   4   2   7    1144.9    1213.9     103.6
   4   2   8    5807.0    5575.3     289.0
   4   2   9    8269.0    7717.4     411.1
   4   2  10     362.2     250.8      77.7
   4   2  11     399.2     428.1      87.4
   4   2  12    1135.0     948.3     132.7
   4   2  13     720.1     794.6     113.5
   4   2  14     362.2     445.5      97.2
   4   2  15     644.0     576.0     133.2
   4   2  16     303.7     296.6     111.8
   4   2  17     354.0     432.5     120.7
   4   2  18      16.7       1.9     106.0
   4   2  19     -27.6      11.4      78.1
   4   2  20     708.4     601.0     147.5
   4   2  21     127.8     130.4     130.2
   4   2  22     -12.8      71.7      58.9
   4   2  23      17.9     190.3     141.9
   4   2  24     319.2     373.5     148.5
   4   2  25     -19.1      21.8      74.0
   4   2  26      95.5     251.0     158.2
   4   2  27      26.8      16.7     175.9
   4   2  28     161.0      22.0     190.6
   4   2  29     136.1       9.6     199.1
   4   2  30      27.6       3.3     231.3
   4   2  31     259.7     269.0     260.9
   4   2  32    -180.0      23.4     502.9
   4   2  33    -134.4      53.9     441.4
   4   2  34       8.5       8.3     228.4
   4   2  35      59.7       6.6     409.2
   4   4 -35     -65.5       5.2     250.3
   4   4 -34      44.0      11.9     258.4
   4   4 -33     124.5      12.7     253.8
   4   4 -32     -49.0       4.5     233.8
   4   4 -31    -166.6      10.4     480.0
   4   4 -30     -30.7      37.9     127.7
   4   4 -29      70.3      13.7     201.8
   4   4 -28    -196.0       5.5     422.7
   4   4 -27     124.5     221.1     229.4
   4   4 -26     -28.3      43.6     128.1
   4   4 -25     582.6     557.5     190.1
   4   4 -24    -114.9      36.6     262.6
   4   4 -23     -13.3      86.5      83.5
   4   4 -22      -3.6      12.5      39.5
   4   4 -21     575.6     417.7     185.4
   4   4 -20     214.8     203.5     153.9
   4   4 -19      14.9       8.0     107.1
   4   4 -18     -47.0     289.6     141.0
   4   4 -17     194.0     190.7     113.8
   4   4 -16     113.4      81.2     108.7
   4   4 -15     187.9     276.7      86.0
   4   4 -14     146.5     205.9      84.7
   4   4 -13     693.0     767.6     122.9
   4   4 -12       2.8     148.0      92.2
   4   4 -11     755.8     772.6     100.2
   4   4 -10       0.0       3.5       1.7
   4   4  -9     611.1     613.5      86.5
   4   4  -8    1135.0    1141.2     108.1
   4   4  -7    3360.9    3377.7     194.5
   4   4  -6     497.9     520.4     107.4
   4   4  -5      -1.2       0.7      12.9
   4   4  -4    2613.1    2781.9     178.9
   4   4  -3   10722.5    9535.7     558.8
   4   4  -2   27184.4   26153.4    1226.4
   4   4  -1     180.0     200.2      97.8
   4   4   0    1086.4    1094.7     115.4
   4   4   1   19460.3   17242.5    1017.3
   4   4   2    2267.5    2384.9     159.7
   4   4   3     739.8     776.0     115.0
   4   4   4     202.2     241.8      89.2
   4   4   5     354.0     353.1      87.8
   4   4   6    1882.6    1866.7     151.9
   4   4   7    3506.2    3585.6     207.3
   4   4   8     441.1     447.3      73.5
   4   4   9     462.8     439.5     119.2
   4   4  10      37.5      64.2      75.0
   4   4  11       6.5      17.7      78.2
   4   4  12     119.6     123.3      95.7
   4   4  13     178.1     250.5      95.4
   4   4  14     327.1     360.7     102.9
   4   4  15     -55.3      23.6      96.5
   4   4  16     187.9     276.6     120.0
   4   4  17     -51.1       0.1      77.1
   4   4  18     198.1     225.4     127.3
   4   4  19     521.0     389.5     153.1
   4   4  20     -83.1       0.5     178.1
   4   4  21     172.3      67.7     147.4
   4   4  22     -25.3       0.9     124.8
   4   4  23     915.8     885.0     203.0
   4   4  24      10.8      64.0     140.2
   4   4  25      83.1      30.6     179.5
   4   4  26      -9.8       4.4      79.1
   4   4  27     -28.3      70.2     131.2
   4   4  28     -51.1      16.1     210.5
   4   4  29     111.8      69.7     239.0
   4   4  30    -168.5       1.4     461.9
   4   4  31       2.6       3.5     396.6
   4   4  32     206.4       6.1     308.0
   4   4  33    -288.7      11.2     619.5
   4   4  34    -227.9      27.9     449.1
   4   6 -33     425.9       1.2     207.7
   4   6 -32    -269.2      13.8     528.8
   4   6 -31     -49.0       0.9     241.0
   4   6 -30    -252.7       9.4     765.1
   4   6 -29     136.1     121.7     265.5
   4   6 -28     137.8       0.0     294.5
   4   6 -27      -7.3      12.4      83.0
   4   6 -26    -248.1      62.9     576.6
   4   6 -25      24.6      14.4     198.9
   4   6 -24     143.0     111.0     252.9
   4   6 -23     227.9     398.9     187.1
   4   6 -22    1154.8     989.1     198.2
   4   6 -21      38.4      76.8     182.6
   4   6 -20      57.5      79.4     215.7
   4   6 -19     469.1     371.9     186.4
   4   6 -18     551.4     488.0     157.5
   4   6 -17     956.0     945.6     162.3
   4   6 -16      67.9      44.4     108.2
   4   6 -15     178.1     210.4     136.2
   4   6 -14     288.7     243.3     131.3
   4   6 -13     416.9     381.4     134.0
   4   6 -12     217.0     276.5     141.8
   4   6 -11      67.9      98.0     108.2
   4   6 -10     230.1     295.3     115.0
   4   6  -9      29.1       0.5     111.8
   4   6  -8      74.0      81.1      84.1
   4   6  -7      56.4      81.2     104.1
   4   6  -6     829.7     869.9     134.4
   4   6  -5      13.8      46.8     112.3
   4   6  -4    1115.4    1093.2     155.9
   4   6  -3      -9.8      39.2      43.0
   4   6  -2     867.9     850.3     141.8
   4   6  -1     137.8     224.7     109.6
   4   6   0     813.0     915.9     133.1
   4   6   1     212.7     229.1     117.0
   4   6   2     579.1     602.5     143.9
   4   6   3     190.0     156.8     118.6
   4   6   4     184.0     267.2     126.6
   4   6   5     889.5    1119.5     160.9
   4   6   6     329.7     349.4     137.7
   4   6   7     214.8     191.9     109.0
   4   6   8    6457.8    5917.2     398.5
   4   6   9     129.4      37.6     119.5
   4   6  10     108.7      85.9     120.1
   4   6  11     119.6     186.2     126.0
   4   6  12      16.7      59.8     107.2
   4   6  13     108.7       3.2     149.0
   4   6  14     747.8     785.8     151.6
   4   6  15      98.4     148.1     130.2
   4   6  16     111.8      33.5     137.2
   4   6  17      62.0      24.9     158.5
   4   6  18      23.9       1.0     167.5
   4   6  19      96.9      95.9     175.2
   4   6  20     -88.5      22.7     201.7
   4   6  21     -16.7       0.2      76.8
   4   6  22     485.0     214.8     205.6
   4   6  23     -72.8       1.6     215.3
   4   6  24     -57.5       9.9     257.7
   4   6  25     230.1     132.8     216.8
   4   6  26       0.6       4.7     210.0
   4   6  27    -190.0       9.7     472.4
   4   6  28    -136.1       0.3     432.2
   4   6  29     219.1      10.7     375.7
   4   6  30     148.3       1.6     321.5
   4   6  31    -236.7       9.6     720.3
   4   6  32    -232.3       1.9     462.3
   4   8 -31     230.1       0.2     283.2
   4   8 -30      70.3      41.6     255.6
   4   8 -29     -92.7       0.4     395.9
   4   8 -28      25.3      70.0     273.0
   4   8 -27     -14.9       0.1     160.6
   4   8 -26       4.5       1.7     271.7
   4   8 -25    -151.9      56.0     382.8
   4   8 -24     170.4       0.3     314.1
   4   8 -23     194.0      31.9     213.3
   4   8 -22     124.5      33.8     192.0
   4   8 -21     141.3       9.1     254.8
   4   8 -20      65.5      54.1     216.0
   4   8 -19     -12.8       0.1      84.4
   4   8 -18      75.3     103.2     187.3
   4   8 -17      88.5      63.4     167.4
   4   8 -16     139.6     207.4     151.6
   4   8 -15      98.4     143.9     166.3
   4   8 -14     278.9     279.0     168.0
   4   8 -13      79.1      84.2     168.7
   4   8 -12     129.4     126.9     167.6
   4   8 -11     259.7     226.0     181.0
   4   8 -10    1476.9    1380.2     201.8
   4   8  -9       6.9       1.7     164.3
   4   8  -8     286.2     437.3     130.8
   4   8  -7     534.4     468.4     158.5
   4   8  -6     -35.8       4.1     142.2
   4   8  -5     225.7     309.7     162.1
   4   8  -4     204.3     117.7     139.7
   4   8  -3      26.8      89.7     155.6
   4   8  -2      56.4      60.1     136.9
   4   8  -1    -113.4       8.0     173.9
   4   8   0     119.6     131.2     156.3
   4   8   1     104.2      97.2     163.8
   4   8   2     126.1     104.5     172.0
   4   8   3    1297.7     979.6     215.4
   4   8   4     234.5     320.8     174.2
   4   8   5     640.3     749.5     173.5
   4   8   6     465.9     547.2     135.4
   4   8   7     104.2     224.7     137.0
   4   8   8    1356.1    1424.9     214.8
   4   8   9     488.2     534.0     212.7
   4   8  10    3860.1    3840.3     317.1
   4   8  11     -39.3      43.7     154.6
   4   8  12     255.0     429.7     153.7
   4   8  13     159.2     335.6     180.3
   4   8  14     210.6     339.7     186.2
   4   8  15     121.2      67.3     165.4
   4   8  16      76.6     266.1     159.5
   4   8  17     431.9     271.2     181.9
   4   8  18     198.1     378.4     197.1
   4   8  19    -170.4       6.2     369.3
   4   8  20     204.3      43.4     235.6
   4   8  21     -62.0      64.0     240.1
   4   8  22      26.1       0.0     221.9
   4   8  23     -54.2       2.8     219.1
   4   8  24    -116.5       6.1     365.2
   4   8  25     -62.0      85.6     271.1
   4   8  26      -8.5       1.0     133.2
   4   8  27      -2.8      25.0      54.5
   4   8  28      10.3       0.2     180.6
   4   8  29     214.8       5.7     280.0
   4  10 -27       5.4      29.9     282.8
   4  10 -26     255.0      10.2     305.1
   4  10 -25     -34.0       2.0     240.8
   4  10 -24      57.5     100.9     257.7
   4  10 -23     497.9      54.9     345.0
   4  10 -22     243.5      40.7     298.1
   4  10 -21      38.4       1.2     299.2
   4  10 -20     141.3       7.8     286.0
   4  10 -19    -150.1       1.1     480.6
   4  10 -18      69.1      34.7     212.2
   4  10 -17     -71.6      94.6     335.6
   4  10 -16     -33.2      21.7     222.6
   4  10 -15      58.6      11.9     203.2
   4  10 -14      85.8       5.1     189.1
   4  10 -13      58.6      23.0     252.4
   4  10 -12      41.2       3.3     223.7
   4  10 -11     -71.6       0.9     234.4
   4  10 -10      64.3      14.6     149.7
   4  10  -9      42.1      55.8     174.2
   4  10  -8     -50.0      11.2     162.0
   4  10  -7     202.2       3.3     215.7
   4  10  -6     161.0      21.9     203.6
   4  10  -5     622.0     696.6     258.2
   4  10  -4     -54.2      11.1     205.2
   4  10  -3     139.6      48.1     175.7
   4  10  -2     141.3      53.2     182.0
   4  10  -1     708.4     616.4     240.7
   4  10   0     162.9       3.7     221.5
   4  10   1     182.0      43.0     226.3
   4  10   2     -69.1     286.4     185.5
   4  10   3     681.5     480.5     251.3
   4  10   4     -88.5       6.9     288.1
   4  10   5       8.1      10.1     294.5
   4  10   6     194.0     451.3     195.0
   4  10   7       8.9       0.3     258.6
   4  10   8     190.0     284.2     205.0
   4  10   9    -236.7      57.3     478.0
   4  10  10    -139.6       1.1     334.2
   4  10  11     113.4       9.8     228.3
   4  10  12     -62.0     118.7     219.4
   4  10  13    -132.7       5.3     364.6
   4  10  14      91.3       9.0     215.9
   4  10  15     -38.4       8.2     219.7
   4  10  16     -77.9      30.7     275.4
   4  10  17     281.3      40.7     269.1
   4  10  18     -48.0       5.5     270.8
   4  10  19     174.2      36.7     252.2
   4  10  20     -49.0       7.4     203.2
   4  10  21     390.5       0.1     325.7
   4  10  22     204.3       2.6     316.8
   4  10  23       2.3       4.2     276.5
   4  10  24    -121.2      54.4     486.6
   4  10  25     166.6       2.5     205.2
   4  12 -21     356.7       4.4     253.4
   4  12 -20     -49.0      23.1     348.2
   4  12 -19     234.5      28.2     350.6
   4  12 -18      81.8       0.2     286.2
   4  12 -17     -83.1       3.4     422.8
   4  12 -16    -162.9      43.7     476.5
   4  12 -15      89.9      53.8     276.5
   4  12 -14      25.3       7.5     296.5
   4  12 -13     264.4      39.3     241.9
   4  12 -12      66.7       1.7     249.0
   4  12 -11      89.9      16.3     289.0
   4  12 -10      23.9      27.2     276.5
   4  12  -9     -25.3     125.7     226.0
   4  12  -8    -332.4       2.3     869.4
   4  12  -7     151.9     214.8     307.3
   4  12  -6     182.0     202.3     308.9
   4  12  -5       4.5      39.2     346.7
   4  12  -4     -10.3      50.1     108.6
   4  12  -3     266.8      39.8     243.0
   4  12  -2     351.2     358.7     311.6
   4  12  -1       6.1       2.1     306.6
   4  12   0     -37.5      14.6     212.6
   4  12   1      54.2      32.8     244.9
   4  12   2     -84.4       0.8     371.2
   4  12   3     -75.3      44.5     318.9
   4  12   4     -63.2      30.1     321.1
   4  12   5     393.4     142.3     312.4
   4  12   6      -5.4       4.0      93.6
   4  12   7    -278.9      11.8     769.6
   4  12   8     -27.6      49.5     228.2
   4  12   9      76.6     161.2     255.2
   4  12  10    -107.2      31.4     394.2
   4  12  11      30.7      31.0     239.3
   4  12  12      43.1       1.3     285.2
   4  12  13     -66.7       0.3     393.1
   4  12  14     236.7      24.9     318.7
   4  12  15     438.0       4.4     399.9
   4  12  16     456.5       1.1     277.3
   4  12  17     -51.1      38.4     390.8
   4  12  18     255.0       0.3     328.4
   4  12  19    -202.2       2.0     725.9
   4  12  20     960.5      53.0     605.7
   4  14  -4    -288.7       1.4     981.3
   4  14  -3    -155.5       1.1     483.8
   4  14  -2    -227.9      55.5     918.0
   4  14  -1      16.7      55.0     460.4
   4  14   0     327.1       4.9     353.4
   4  14   1      -1.5      72.4      47.0
   4  14   2    -257.4      19.6     725.3
   4  14   3    -119.6      22.8     285.6
   4  14   4      44.0      32.5     247.8
   4  14   5      50.0      16.3     276.5
   4  14   6      30.7      61.7     265.9
   4  14   7    -131.1      16.5     420.8
   4  14   8      -5.4       0.3      87.8
   4  14   9    -202.2       8.8     514.3
   4  14  10      44.0       0.7     263.2
   5   1 -36     -38.4       0.0     178.1
   5   1 -35     -30.7      29.5     182.7
   5   1 -34     126.1      11.6     311.2
   5   1 -33     -63.2      49.5     332.7
   5   1 -32      41.2       0.9     190.0
   5   1 -31     -63.2      32.8     277.1
   5   1 -30    -176.1       0.1     433.6
   5   1 -29    -234.5      35.5     513.7
   5   1 -28      66.7       0.5     215.6
   5   1 -27    -126.1      12.4     211.3
   5   1 -26     236.7      21.6     213.2
   5   1 -25     184.0      78.3     160.2
   5   1 -24      74.0     159.9     129.3
   5   1 -23     187.9      73.8     164.0
   5   1 -22     478.6     382.0     172.3
   5   1 -21     329.7     433.4     174.8
   5   1 -20     565.1     709.7     128.3
   5   1 -19     534.4     532.2     138.2
   5   1 -18     131.1       1.1     133.6
   5   1 -17     114.9      43.5     120.4
   5   1 -16     696.8     579.5     184.8
   5   1 -15    1292.4    1245.2     136.3
   5   1 -14     335.0     356.4     101.4
   5   1 -13     110.3      78.5     105.7
   5   1 -12    3593.0    3284.4     227.3
   5   1 -11    2351.6    2161.6     176.8
   5   1 -10    6611.0    6773.5     355.8
   5   1  -9    2415.7    2320.1     172.0
   5   1  -8    4638.9    4878.1     258.3
   5   1  -7    4668.7    4542.4     249.1
   5   1  -6     792.3     789.3      86.2
   5   1  -5    3202.2    3258.2     173.3
   5   1  -4     129.4     103.4      56.4
   5   1  -3     767.9     786.1      76.8
   5   1  -2    3302.0    3383.3     176.0
   5   1  -1    5489.2    5474.9     248.5
   5   1   0     780.0     707.0      89.6
   5   1   1    1015.5     961.8      88.3
   5   1   2     296.2     273.7      55.2
   5   1   3   12941.0   12590.1     564.1
   5   1   4    3071.5    3105.1     177.8
   5   1   5     126.1      62.1      63.9
   5   1   6    2635.5    2597.2     164.7
   5   1   7     689.2     553.0      76.6
   5   1   8     784.1     781.8      73.5
   5   1   9      36.6      26.3      60.9
   5   1  10     693.0     633.3      96.0
   5   1  11    4108.6    3632.7     215.0
   5   1  12       9.8      55.0      71.3
   5   1  13    2795.1    2439.9     192.8
   5   1  14      77.9     107.7      90.1
   5   1  15    1908.0    1953.3     165.6
   5   1  16       6.5       0.2      84.9
   5   1  17      89.9      95.6     120.3
   5   1  18    -107.2       1.5     148.0
   5   1  19     565.1     536.3     152.6
   5   1  20     381.9     383.8     134.0
   5   1  21     462.8     400.5     156.9
   5   1  22     143.0      93.7     155.2
   5   1  23      83.1      70.9     158.2
   5   1  24     -87.1      12.7     191.9
   5   1  25     129.4      19.3     184.2
   5   1  26      22.5       1.0     170.7
   5   1  27      -1.7      10.6      36.4
   5   1  28     -95.5       1.8     218.0
   5   1  29     -60.9       0.4     240.1
   5   1  30      63.2      74.6     216.8
   5   1  31     -94.1       0.6     312.6
   5   1  32    -447.2      31.8     990.0
   5   1  33     485.0      23.0     353.3
   5   1  34     124.5       1.7     346.6
   5   1  35    -390.5      18.0     979.9
   5   3 -35      88.5      13.3     303.2
   5   3 -34    -143.0       0.6     324.4
   5   3 -33      34.9       0.7     336.0
   5   3 -32     -71.6       9.2     297.3
   5   3 -31     -84.4       0.2     305.5
   5   3 -30     -34.0       6.6     191.4
   5   3 -29     -19.1       5.3     135.3
   5   3 -28      10.8      74.7     185.7
   5   3 -27      25.3      15.9     162.2
   5   3 -26      60.9      85.3     219.6
   5   3 -25     327.1     124.7     160.9
   5   3 -24      12.8      18.4     152.7
   5   3 -23     303.7     334.9     208.4
   5   3 -22     122.9      98.9     156.8
   5   3 -21      75.3     306.9     116.4
   5   3 -20    1372.3    1392.9     194.5
   5   3 -19     521.0     482.0     133.2
   5   3 -18     -45.0       1.8     102.7
   5   3 -17     902.6     892.0     140.2
   5   3 -16      88.5     175.6      90.5
   5   3 -15     494.7     501.1     110.3
   5   3 -14     411.0     408.4      91.7
   5   3 -13     -13.3       0.1      37.8
   5   3 -12      74.0      25.7      86.6
   5   3 -11      70.3     126.0      75.8
   5   3 -10    3734.3    3372.0     231.7
   5   3  -9      66.7      22.0      71.5
   5   3  -8     129.4     149.3      83.0
   5   3  -7     743.8     740.7     115.4
   5   3  -6   12562.2   12265.1     621.2
   5   3  -5    1015.5     953.6     120.8
   5   3  -4    2495.2    2343.7     167.6
   5   3  -3    1006.2    1082.2     111.0
   5   3  -2   11118.7   10632.5     538.3
   5   3  -1      26.8       7.5      77.0
   5   3   0    5784.8    5808.4     310.6
   5   3   1    2575.9    2613.3     162.8
   5   3   2    2302.3    2234.5     168.0
   5   3   3     170.4     238.8      81.9
   5   3   4     658.9     711.4      93.6
   5   3   5     776.0     783.5     101.6
   5   3   6    4345.7    4433.1     221.1
   5   3   7    2975.2    3094.1     183.0
   5   3   8    5510.8    5840.1     292.3
   5   3   9     501.2     528.4      94.7
   5   3  10      32.4      35.3      72.2
   5   3  11      27.6      25.9      87.3
   5   3  12      43.1      66.6      71.8
   5   3  13     266.8     357.2     109.6
   5   3  14      79.1     108.1      92.1
   5   3  15     131.1     205.0      90.2
   5   3  16      34.0      18.8     108.1
   5   3  17      95.5      98.2     132.5
   5   3  18      31.5      28.8     125.3
   5   3  19     494.7     392.4     165.4
   5   3  20    1632.1    1845.4     206.2
   5   3  21     348.5     507.4     136.1
   5   3  22    1632.1    1581.2     253.4
   5   3  23     362.2     162.7     180.4
   5   3  24      26.1      22.0     187.6
   5   3  25      60.9       6.9     188.9
   5   3  26      94.1     202.1     212.2
   5   3  27      57.5      27.8     201.3
   5   3  28     -71.6      53.5     293.6
   5   3  29     -65.5      28.6     242.0
   5   3  30     186.0      50.5     252.6
   5   3  31     356.7      56.4     278.2
   5   3  32     153.7      36.3     309.2
   5   3  33    -278.9       0.7     574.8
   5   3  34    -212.7      33.3     502.0
   5   5 -34       5.4      36.3     284.2
   5   5 -33     527.6       1.7     318.3
   5   5 -32      33.2       4.7     235.3
   5   5 -31    -136.1       0.1     541.1
   5   5 -30    -245.8       4.5     528.2
   5   5 -29     -32.4       5.8     210.7
   5   5 -28     104.2       3.0     275.5
   5   5 -27      38.4      95.1     194.4
   5   5 -26     -96.9       5.4     280.0
   5   5 -25      46.0     184.5     172.1
   5   5 -24      49.0     179.2     173.6
   5   5 -23     469.1     418.0     157.9
   5   5 -22     469.1     463.8     192.7
   5   5 -21     -76.6       0.1     155.7
   5   5 -20    -204.3       0.0     341.9
   5   5 -19      80.5      22.4     149.1
   5   5 -18      57.5     206.0     116.1
   5   5 -17     376.3     436.0     141.4
   5   5 -16     186.0     209.2     119.3
   5   5 -15     -22.5      83.2      88.5
   5   5 -14      42.1      29.7     139.1
   5   5 -13     544.5     713.2     122.5
   5   5 -12      66.7      34.5      85.8
   5   5 -11      38.4       4.9     102.2
   5   5 -10      57.5      47.2      90.7
   5   5  -9    1159.7    1149.5     149.0
   5   5  -8     107.2     107.9      77.0
   5   5  -7    4212.1    3983.2     265.0
   5   5  -6     212.7     340.5     100.0
   5   5  -5     -51.1       0.2      77.1
   5   5  -4      21.8       7.8      95.3
   5   5  -3     182.0     158.7     108.2
   5   5  -2     724.1     744.4     141.3
   5   5  -1     119.6     170.2     105.3
   5   5   0     603.9     652.5     121.9
   5   5   1     217.0     238.2     103.1
   5   5   2     689.2     619.5     118.7
   5   5   3      31.5      23.0      90.9
   5   5   4     808.8     714.4     120.3
   5   5   5    1010.9     866.0     134.5
   5   5   6    2004.7    1973.9     182.8
   5   5   7     111.8      24.7      87.9
   5   5   8     771.9     779.6     121.6
   5   5   9     441.1     425.1     119.5
   5   5  10      33.2     144.6     110.9
   5   5  11     257.4     318.0     128.7
   5   5  12     141.3     146.9     140.4
   5   5  13     662.6     727.8     165.2
   5   5  14      -1.9      44.6      23.2
   5   5  15      92.7     140.7     147.4
   5   5  16     248.1     227.9     128.6
   5   5  17      88.5     144.5     115.2
   5   5  18     704.6     673.8     166.5
   5   5  19     370.6     483.2     171.3
   5   5  20      23.2       0.2     143.9
   5   5  21     -32.4      24.2     104.5
   5   5  22     -25.3       3.0     110.1
   5   5  23     266.8     213.9     228.7
   5   5  24      96.9      76.2     189.5
   5   5  25     -25.3     165.9     140.9
   5   5  26     105.7      17.3     214.4
   5   5  27      -8.5       0.8      99.1
   5   5  28     102.7      39.0     273.5
   5   5  29     -16.1      13.6     160.3
   5   5  30     234.5       0.2     332.8
   5   5  31     230.1       6.7     303.1
   5   5  32      28.3       8.8     298.9
   5   5  33    -276.4       7.7     395.2
   5   7 -31    -141.3       0.1     391.8
   5   7 -30    -114.9       0.9     273.6
   5   7 -29     206.4       1.7     295.4
   5   7 -28    -217.0      12.0     494.1
   5   7 -27     266.8       0.8     264.4
   5   7 -26      69.1       8.2     206.1
   5   7 -25     -39.3      21.7     235.1
   5   7 -24      -2.8       2.0      47.0
   5   7 -23     182.0       3.0     277.4
   5   7 -22      96.9      95.5     215.4
   5   7 -21      92.7      52.1     174.1
   5   7 -20     -62.0       0.3     224.0
   5   7 -19     113.4       2.3     161.5
   5   7 -18     -55.3       5.2     134.5
   5   7 -17       5.4       1.7     118.1
   5   7 -16     469.1     658.2     157.9
   5   7 -15      48.0      41.7     138.4
   5   7 -14      75.3       1.7     153.1
   5   7 -13     118.1      55.0     161.6
   5   7 -12    2171.3    2091.4     197.1
   5   7 -11    1776.5    1606.7     209.0
   5   7 -10      72.8      38.5     114.5
   5   7  -9     150.1     126.9     125.1
   5   7  -8     956.0    1010.6     157.8
   5   7  -7     340.4     217.2     150.7
   5   7  -6      92.7      72.1     136.2
   5   7  -5     558.2     445.2     155.1
   5   7  -4     -29.9      65.3      94.1
   5   7  -3    1081.6    1279.1     172.7
   5   7  -2     -10.3      29.3      63.2
   5   7  -1     351.2     553.7     120.3
   5   7   0       6.9      29.5     123.3
   5   7   1      50.0      20.4     159.9
   5   7   2     187.9     165.2     126.0
   5   7   3     405.1     539.5     143.8
   5   7   4     308.9     192.8     141.0
   5   7   5     278.9     213.4     134.0
   5   7   6     104.2     146.5     165.3
   5   7   7      43.1      84.8     121.6
   5   7   8      26.1      59.5     113.9
   5   7   9     202.2     323.0     203.2
   5   7  10    2726.1    2523.3     236.1
   5   7  11     655.1     700.9     205.3
   5   7  12      19.8      73.4     134.9
   5   7  13    1297.7    1277.2     215.4
   5   7  14      22.5       0.0     134.1
   5   7  15     291.2     316.2     134.4
   5   7  16     -62.0       6.9     173.4
   5   7  17      99.8      19.1     171.9
   5   7  18    -102.7       3.9     286.8
   5   7  19      57.5      94.1     215.7
   5   7  20      40.2       1.6     178.6
   5   7  21      34.9       4.6     167.1
   5   7  22    -376.3       6.5     636.5
   5   7  23     187.9       1.9     203.9
   5   7  24     137.8       8.2     236.3
   5   7  25     -39.3      69.8     222.3
   5   7  26     286.2       5.9     286.2
   5   7  27       3.3      17.4     218.3
   5   7  28      27.6       2.6     290.2
   5   7  29     129.4       2.1     306.9
   5   7  30     243.5      17.9     264.0
   5   9 -29    -245.8       7.3     642.5
   5   9 -28     -98.4       0.1     406.4
   5   9 -27     114.9       1.7     262.6
   5   9 -26    -303.7       3.9     871.8
   5   9 -25      94.1      47.2     298.5
   5   9 -24     -98.4       3.8     334.1
   5   9 -23     -16.7      57.9     194.8
   5   9 -22    -343.1      22.3     580.8
   5   9 -21      10.8      49.7     234.5
   5   9 -20     -10.8      16.2     131.1
   5   9 -19    -101.3      23.9     349.3
   5   9 -18      28.3       0.2     184.0
   5   9 -17      95.5       2.7     245.1
   5   9 -16     -16.1       0.5     148.6
   5   9 -15     196.0      38.4     194.0
   5   9 -14     157.3      58.1     168.3
   5   9 -13      27.6      68.5     195.3
   5   9 -12      -2.6      27.9      40.9
   5   9 -11     -45.0       8.4     151.7
   5   9 -10    -108.7       5.1     328.5
   5   9  -9     -87.1       0.0     205.6
   5   9  -8     252.7     104.7     197.1
   5   9  -7     250.4     115.3     170.8
   5   9  -6     116.5     168.1     170.0
   5   9  -5      44.0     222.9     168.4
   5   9  -4     -95.5      15.1     202.4
   5   9  -3     182.0     110.8     186.9
   5   9  -2     -10.3      14.3      81.9
   5   9  -1     938.0     954.5     214.4
   5   9   0      81.8       9.9     226.8
   5   9   1      16.7       5.7     195.9
   5   9   2     202.2     253.8     228.1
   5   9   3     800.5     886.7     235.2
   5   9   4      35.8       0.6     189.2
   5   9   5     132.7       5.7     194.9
   5   9   6     329.7     714.9     211.9
   5   9   7      75.3     118.6     193.6
   5   9   8     969.6    1049.2     236.1
   5   9   9      -8.1      86.4      79.6
   5   9  10     329.7     239.0     227.7
   5   9  11      60.9       8.5     218.5
   5   9  12    -132.7      30.6     408.3
   5   9  13     174.2     243.8     206.0
   5   9  14     -25.3      25.0     154.8
   5   9  15     129.4     116.6     217.3
   5   9  16     139.6      29.2     224.0
   5   9  17     -63.2       4.8     229.5
   5   9  18     134.4      14.6     204.6
   5   9  19     113.4      18.6     203.4
   5   9  20     -22.5     130.5     178.4
   5   9  21    -283.8       8.4     614.2
   5   9  22     110.3       2.1     269.5
   5   9  23     141.3       0.0     372.7
   5   9  24      83.1      13.2     253.9
   5   9  25     -26.1       6.9     240.5
   5   9  26     -10.8      21.1      65.6
   5  11 -23    -497.9       8.4    1044.7
   5  11 -22      20.4      82.7     309.9
   5  11 -21     -34.0      33.2     271.4
   5  11 -20      74.0      95.0     347.6
   5  11 -19     -88.5      19.8     419.8
   5  11 -18    -174.2       0.2     417.7
   5  11 -17     137.8       7.4     309.9
   5  11 -16     -23.9       2.1     158.9
   5  11 -15     -48.0       3.8     193.0
   5  11 -14    -286.2       1.0     653.9
   5  11 -13      79.1     119.2     228.4
   5  11 -12      34.9       5.0     271.4
   5  11 -11     131.1      32.4     252.1
   5  11 -10       0.4      13.6     220.2
   5  11  -9     212.7      11.5     238.2
   5  11  -8      36.6       1.3     248.9
   5  11  -7    -223.5       6.5     590.8
   5  11  -6    -107.2      37.7     465.1
   5  11  -5     105.7      29.8     268.4
   5  11  -4     107.2      17.7     262.8
   5  11  -3     206.4     248.0     316.4
   5  11  -2    -178.1       2.3     439.9
   5  11  -1      -4.5      15.8      68.8
   5  11   0    -180.0      33.9     551.8
   5  11   1    -288.7       1.6     513.0
   5  11   2      80.5      38.9     269.5
   5  11   3      -6.1      43.3      72.3
   5  11   4     -17.3      13.0     154.6
   5  11   5      98.4      71.1     212.6
   5  11   6     356.7      18.5     316.8
   5  11   7     -56.4       7.2     222.4
   5  11   8    -184.0       0.3     407.5
   5  11   9     241.3       0.0     287.7
   5  11  10     -69.1       0.1     381.9
   5  11  11     144.8       3.2     235.1
   5  11  12    -104.2     112.1     464.5
   5  11  13      17.9      38.5     251.1
   5  11  14      47.0      24.8     306.9
   5  11  15    -465.9       7.3    1123.9
   5  11  16      17.9      68.9     254.8
   5  11  17     324.4       9.5     320.5
   5  11  18     -34.0       8.5     329.3
   5  11  19     141.3      29.9     391.8
   5  11  20    -132.7      16.6     482.3
   5  11  21     -62.0      31.0     284.9
   5  13 -12    -308.9      55.0     899.6
   5  13 -11    -311.4       0.0     846.8
   5  13 -10    -354.0      22.1    1286.9
   5  13  -9      74.0      23.3     315.0
   5  13  -8      72.8       0.3     367.1
   5  13  -7     327.1      24.6     408.8
   5  13  -6      36.6       0.1     412.2
   5  13  -5      19.8      18.1     343.2
   5  13  -4     -19.1       5.0     213.8
   5  13  -3     124.5      29.0     377.5
   5  13  -2      -6.5       5.6     133.3
   5  13  -1     -25.3       4.2     250.2
   5  13   0      67.9     168.4     276.4
   5  13   1    -232.3       2.4     629.0
   5  13   2     187.9       6.0     319.9
   5  13   3    -208.5      15.7     593.8
   5  13   4      17.3      22.1     339.5
   5  13   5     -64.3       0.3     307.7
   5  13   6      -3.6      45.1      70.8
   5  13   7    -255.0      66.1     568.3
   5  13   8      71.6       4.6     278.8
   5  13   9    -126.1       2.4     648.6
   5  13  10      40.2      63.0     378.4
   5  13  11     -88.5       0.0     573.5
   5  13  12     478.6       3.9     500.9
   5  13  13       3.1      10.0     500.3
   5  13  15     428.9       5.0     356.4
   6   0 -34     435.0       0.4     276.8
   6   0 -32     435.0      50.5     346.8
   6   0 -30      83.1       8.2     154.2
   6   0 -28     -38.4      13.5     159.1
   6   0 -26     544.5     214.8     275.7
   6   0 -24     182.0     265.3     159.4
   6   0 -22     -98.4      14.5     164.9
   6   0 -20     428.9     497.3     169.1
   6   0 -18    2137.5    2010.9     209.0
   6   0 -14     724.1     687.0     129.5
   6   0 -12    1174.7    1045.8     130.0
   6   0 -10     524.3     501.2      96.8
   6   0  -8   12205.2   11408.9     628.4
   6   0  -6     271.6     301.0      69.7
   6   0  -4    2358.7    2385.1     148.7
   6   0  -2     230.1     219.4      57.5
   6   0   0     402.1     426.6      64.3
   6   0   2    6528.3    6355.7     306.4
   6   0   4    5107.1    4983.9     198.0
   6   0   6   11475.3   10957.2     390.6
   6   0   8    1465.7    1433.7     111.7
   6   0  10    3193.9    3121.0     206.1
   6   0  12    1679.5    1575.2     143.4
   6   0  14      52.1      28.9      69.5
   6   0  16     956.0     872.4     144.3
   6   0  18     110.3     274.0     114.9
   6   0  20    2495.2    2443.1     233.1
   6   0  22     425.9     297.4     162.5
   6   0  24     -59.7       0.7     181.5
   6   0  26      47.0      50.4     180.9
   6   0  28      16.7      59.7     238.8
   6   0  30     316.6     174.9     360.7
   6   0  32     938.0     131.9     348.4
   6   0  34    -475.4       8.4    1208.4
   6   2 -35    -551.4       6.0    1027.4
   6   2 -34     236.7      13.5     276.0
   6   2 -33      19.1       8.9     252.1
   6   2 -32     137.8       4.2     284.2
   6   2 -31     -44.0      71.9     190.7
   6   2 -30     121.2      13.4     215.2
   6   2 -29     -18.5       4.7     123.6
   6   2 -28      19.1       0.7     183.1
   6   2 -27     164.7      53.4     219.0
   6   2 -26      27.6      87.1     184.5
   6   2 -25    -176.1      40.3     391.0
   6   2 -24     132.7     139.2     211.7
   6   2 -23    -101.3       0.5     265.6
   6   2 -22     565.1     669.5     197.6
   6   2 -21      71.6     151.9     144.3
   6   2 -20      35.8     115.8     167.4
   6   2 -19      96.9      41.5     123.5
   6   2 -18     -83.1       0.0     140.9
   6   2 -17     293.7     191.6     160.0
   6   2 -16      11.3      12.9     135.5
   6   2 -15     367.8     290.1     128.7
   6   2 -14     -23.9      50.6      75.5
   6   2 -13     507.7     519.1     124.9
   6   2 -12    1225.2    1159.9     137.8
   6   2 -11    2097.2    1930.4     153.6
   6   2 -10   12891.3   12487.6     612.7
   6   2  -9    5862.7    6041.2     357.3
   6   2  -8    2539.1    2607.4     198.4
   6   2  -7      79.1     155.9      84.3
   6   2  -6      94.1      99.0      87.7
   6   2  -5     880.9     865.0     116.9
   6   2  -4      37.5     101.0      66.1
   6   2  -3    1100.9    1095.1     116.1
   6   2  -2     622.0     606.3      98.2
   6   2  -1      47.0       0.4      64.0
   6   2   0      23.2      32.2      64.6
   6   2   1     -29.9      10.9      52.6
   6   2   2     162.9     149.2      68.9
   6   2   3    1567.9    1633.9     127.0
   6   2   4    2178.1    2271.3     149.7
   6   2   5     399.2     455.3      87.4
   6   2   6     -19.8      10.6      48.0
   6   2   7    1539.2    1383.5     125.9
   6   2   8      24.6       7.4      47.7
   6   2   9      60.9      69.4      55.8
   6   2  10      62.0      28.5      71.2
   6   2  11     301.2     283.5      88.6
   6   2  12     370.6     361.2      84.2
   6   2  13     596.8     569.8     110.4
   6   2  14     356.7     342.0     107.4
   6   2  15     -27.6      20.7      81.9
   6   2  16     276.4     356.8     109.1
   6   2  17    1164.7    1216.9     164.3
   6   2  18      10.8       4.5     119.6
   6   2  19     144.8     233.7     126.3
   6   2  20     488.2     441.0     161.1
   6   2  21     -41.2      32.6     127.3
   6   2  22     724.1     692.3     137.4
   6   2  23      84.4       0.2     154.1
   6   2  24      60.9     125.1     149.1
   6   2  25       1.2      24.5     165.8
   6   2  26     -18.5      13.9      94.1
   6   2  27    -184.0      10.8     362.0
   6   2  28      31.5      39.0     160.5
   6   2  29     -10.8       5.1      88.5
   6   2  30     131.1       3.4     262.1
   6   2  31     367.8      40.6     388.8
   6   2  32    -182.0       0.3     507.6
   6   2  33    -126.1       1.5     448.8
   6   2  34     202.2      29.5     383.7
   6   4 -34     335.0       2.7     307.0
   6   4 -33    -192.0       1.4     363.7
   6   4 -32     447.2       0.0     354.7
   6   4 -31     164.7      50.2     327.6
   6   4 -30      19.8      22.3     233.6
   6   4 -29     -22.5      12.4     174.2
   6   4 -28      13.8      18.3     213.2
   6   4 -27    -286.2      12.5     407.1
   6   4 -26       8.1       0.0     192.0
   6   4 -25     -65.5      68.3     191.2
   6   4 -24     257.4     125.8     189.5
   6   4 -23     139.6     220.9     130.9
   6   4 -22     -34.9       9.2     130.1
   6   4 -21     -38.4       6.7     102.2
   6   4 -20      49.0     134.5     132.7
   6   4 -19     544.5     602.9     153.1
   6   4 -18     281.3     324.9     151.7
   6   4 -17     332.4     379.7     127.6
   6   4 -16     696.8     705.8     138.6
   6   4 -15     -37.5      10.7      98.3
   6   4 -14      50.0      57.2     104.2
   6   4 -13    1034.2    1026.0     145.4
   6   4 -12     144.8     169.0      91.3
   6   4 -11     759.8     861.4     140.7
   6   4 -10    5086.2    4716.7     312.0
   6   4  -9     933.6     951.8     133.7
   6   4  -8    1643.9    1598.0     159.7
   6   4  -7     565.1     595.2     114.4
   6   4  -6     308.9     222.2     120.5
   6   4  -5    3593.0    3889.8     227.3
   6   4  -4     755.8     857.0     104.2
   6   4  -3    3161.0    3148.5     180.4
   6   4  -2      -3.9      16.0      21.0
   6   4  -1     681.5     782.6     118.0
   6   4   0     105.7     125.3      94.5
   6   4   1     132.7      92.9     105.9
   6   4   2    4052.7    4178.6     241.4
   6   4   3     192.0     153.7      90.9
   6   4   4     681.5     666.0     106.6
   6   4   5    1062.5     957.5     128.4
   6   4   6     396.3     412.5      98.7
   6   4   7     651.4     673.0     115.4
   6   4   8    3497.5    3614.5     224.3
   6   4   9      19.8       4.9      70.1
   6   4  10      17.9      38.6      95.6
   6   4  11     114.9     159.2      70.4
   6   4  12     504.5     565.3     117.9
   6   4  13     314.0     307.1     108.5
   6   4  14      75.3      69.1      92.4
   6   4  15     291.2     168.1     107.0
   6   4  16      43.1     111.6     116.8
   6   4  17     257.4     174.6     140.4
   6   4  18      40.2     112.9     109.2
   6   4  19     651.4     819.3     145.2
   6   4  20      33.2      57.9     150.4
   6   4  21     -17.9       0.6      90.7
   6   4  22      34.9       0.0     176.6
   6   4  23     243.5     331.9     166.1
   6   4  24      37.5      13.5     197.4
   6   4  25    -110.3      12.2     278.7
   6   4  26     250.4       1.9     226.2
   6   4  27     121.2      22.8     248.9
   6   4  28     -96.9       1.7     292.9
   6   4  29     -36.6       7.8     185.4
   6   4  30     104.2      11.3     294.8
   6   4  31     266.8      36.6     397.8
   6   4  32    -141.3       0.3     381.4
   6   4  33      65.5      54.8     168.8
   6   6 -32      10.8       0.1     255.1
   6   6 -31    -444.1       1.1     965.1
   6   6 -30     335.0       0.2     339.0
   6   6 -29     -47.0       8.5     215.9
   6   6 -28      52.1     158.5     252.7
   6   6 -27    -151.9      33.3     445.7
   6   6 -26     118.1     125.7     231.4
   6   6 -25     -29.9      13.4     193.8
   6   6 -24      -1.5       0.2      36.9
   6   6 -23     -96.9       5.3     301.5
   6   6 -22     -64.3      69.7     303.0
   6   6 -21    -162.9      25.4     299.6
   6   6 -20     -63.2       5.8     157.7
   6   6 -19      88.5      18.3     170.1
   6   6 -18      -0.1       6.8       7.7
   6   6 -17     763.8     992.5     193.5
   6   6 -16      98.4      21.7     128.7
   6   6 -15      96.9      82.3     104.8
   6   6 -14      53.2      48.6     115.9
   6   6 -13    1844.8    1782.9     213.0
   6   6 -12      95.5     161.7     115.4
   6   6 -11     561.7     192.9     193.6
   6   6 -10    -116.5       7.5     248.7
   6   6  -9      99.8       1.4     122.4
   6   6  -8     596.8     661.9     135.4
   6   6  -7      11.3      53.2     105.7
   6   6  -6     126.1     191.0     124.5
   6   6  -5    1655.7    1572.8     195.8
   6   6  -4     551.4     571.1     123.3
   6   6  -3     113.4      33.4     136.6
   6   6  -2      60.9      26.2      99.0
   6   6  -1    2741.4    2807.3     213.8
   6   6   0      99.8       8.1     106.4
   6   6   1     166.6      31.4     135.5
   6   6   2     210.6     110.8     129.1
   6   6   3     987.8    1050.1     169.6
   6   6   4    1169.7    1012.6     164.6
   6   6   5     -32.4      84.5     103.7
   6   6   6     411.0     408.6     130.1
   6   6   7      29.9      94.0     117.3
   6   6   8      46.0       2.5     140.4
   6   6   9    5489.2    5705.7     432.2
   6   6  10     129.4     200.8     132.7
   6   6  11     230.1     239.5     137.2
   6   6  12     666.4     779.2     158.1
   6   6  13     747.8     787.4     147.6
   6   6  14     399.2     441.8     154.4
   6   6  15     248.1     408.0     172.3
   6   6  16       2.6      54.1     163.8
   6   6  17     359.5     247.5     177.0
   6   6  18     139.6     103.6     193.0
   6   6  19     405.1     287.6     190.8
   6   6  20     -49.0      28.5     187.9
   6   6  21     172.3      27.3     164.6
   6   6  22      29.1       5.7     209.3
   6   6  23     -60.9       2.9     245.8
   6   6  24      33.2       4.3     211.7
   6   6  25     -33.2      18.7     242.0
   6   6  26      36.6      10.5     197.7
   6   6  27     116.5      61.8     240.8
   6   6  28     186.0       1.2     288.4
   6   6  29     134.4      31.6     326.4
   6   6  30      75.3       1.5     274.6
   6   6  31     113.4      11.1     205.0
   6   8 -30     250.4      11.4     452.3
   6   8 -29    -266.8       3.4     964.8
   6   8 -28     108.7       9.6     342.2
   6   8 -27     -66.7       6.6     364.5
   6   8 -26      66.7       4.3     293.0
   6   8 -25      87.1      12.5     251.8
   6   8 -24      -8.9      64.6     101.6
   6   8 -23     -81.8      10.1     349.5
   6   8 -22      92.7       3.8     209.2
   6   8 -21     155.5      73.2     263.7
   6   8 -20    -114.9       8.4     372.1
   6   8 -19      63.2       5.1     240.0
   6   8 -18    -107.2      22.4     268.8
   6   8 -17     -31.5      68.3     154.8
   6   8 -16     122.9     121.3     187.5
   6   8 -15      70.3     127.0     182.2
   6   8 -14     -16.1      11.2      77.8
   6   8 -13      12.8      98.9     141.2
   6   8 -12     182.0     144.5     198.7
   6   8 -11     180.0       2.9     150.7
   6   8 -10     -64.3       4.5     187.2
   6   8  -9     -44.0       5.2     190.7
   6   8  -8      71.6     234.3     194.9
   6   8  -7      55.3      58.5     163.8
   6   8  -6     202.2      39.0     180.4
   6   8  -5     155.5     116.5     169.1
   6   8  -4     402.1     473.3     216.4
   6   8  -3     381.9     631.6     202.4
   6   8  -2    -150.1       1.5     312.7
   6   8  -1     212.7       8.0     204.2
   6   8   0     662.6     563.2     210.2
   6   8   1      99.8     178.0     163.2
   6   8   2     947.0    1072.2     215.4
   6   8   3    -118.1       1.2     240.9
   6   8   4     105.7     140.7     162.0
   6   8   5     176.1     210.9     154.8
   6   8   6     150.1     307.6     175.1
   6   8   7     -80.5     124.4     225.0
   6   8   8     293.7     412.0     177.4
   6   8   9     131.1     112.8     190.4
   6   8  10     126.1      62.1     150.7
   6   8  11     -64.3       0.0     189.5
   6   8  12     221.3     167.0     180.1
   6   8  13     -19.8      77.9     103.2
   6   8  14     478.6     878.7     232.9
   6   8  15      38.4     227.7     176.3
   6   8  16     148.3       6.0     193.6
   6   8  17      69.1      63.4     196.4
   6   8  18      25.3      52.8     259.8
   6   8  19       7.3     117.5     220.4
   6   8  20     -51.1       1.4     195.9
   6   8  21    -367.8       1.5     699.3
   6   8  22      32.4       0.4     214.0
   6   8  23     162.9       5.9     228.9
   6   8  24      51.1       5.4     235.6
   6   8  25    -206.4       3.4     538.5
   6   8  26     198.1       0.4     273.0
   6   8  27     -47.0      59.2     275.9
   6   8  28     146.5       0.0     287.8
   6  10 -25    -271.6      21.4     552.8
   6  10 -24     -37.5       1.1     248.4
   6  10 -23      -3.3       0.1      56.9
   6  10 -22    -278.9      60.5     672.2
   6  10 -21    -208.5      20.5     574.9
   6  10 -20      81.8      24.5     275.6
   6  10 -19     223.5       5.5     298.7
   6  10 -18     184.0       1.3     263.1
   6  10 -17     -81.8       1.1     278.3
   6  10 -16     102.7       7.8     282.4
   6  10 -15      32.4      11.6     240.6
   6  10 -14      81.8     105.0     282.2
   6  10 -13    -134.4       3.1     377.1
   6  10 -12     -80.5       4.1     289.1
   6  10 -11     194.0      53.1     272.2
   6  10 -10    -153.7       8.7     392.3
   6  10  -9     134.4      62.4     213.1
   6  10  -8     -84.4      30.9     184.9
   6  10  -7      36.6      15.8     240.1
   6  10  -6     104.2      51.1     207.0
   6  10  -5     -56.4      37.1     205.9
   6  10  -4     223.5     263.3     237.6
   6  10  -3    -180.0       1.2     426.6
   6  10  -2     139.6      56.0     224.0
   6  10  -1     329.7     256.1     288.7
   6  10   0      72.8     125.7     212.8
   6  10   1      -5.4       0.1      51.7
   6  10   2      21.8      48.6     276.3
   6  10   3     -63.2       1.5     212.1
   6  10   4     131.1     244.4     262.1
   6  10   5     219.1     193.5     181.4
   6  10   6     110.3       9.8     271.1
   6  10   7      21.8      50.5     176.3
   6  10   8     -28.3     184.2     161.5
   6  10   9    -105.7      87.0     382.4
   6  10  10     -83.1      74.6     269.9
   6  10  11      10.8      20.0     191.9
   6  10  12     -24.6      66.2     149.7
   6  10  13    -324.4       0.2     698.8
   6  10  14      37.5     145.7     312.7
   6  10  15    -225.7      24.9     598.1
   6  10  16     131.1       1.1     287.2
   6  10  17      49.0      28.5     270.6
   6  10  18      10.8     102.4     257.0
   6  10  19      95.5      42.3     302.1
   6  10  20      56.4      14.5     341.8
   6  10  21    -164.7       0.1     537.2
   6  10  22    -182.0      32.6     545.0
   6  10  23      81.8       0.1     189.9
   6  12 -16    -319.2      15.2     656.6
   6  12 -15     -89.9       6.4     291.7
   6  12 -14     204.3       3.3     304.3
   6  12 -13     114.9     245.7     258.0
   6  12 -12    -291.2       3.2     639.6
   6  12 -11     -42.1      86.6     213.0
   6  12 -10     453.4       0.0     413.0
   6  12  -9      49.0       0.3     303.2
   6  12  -8     -89.9      11.1     492.2
   6  12  -7     -25.3      94.3     162.2
   6  12  -6     478.6      39.3     386.1
   6  12  -5    -141.3       6.8     429.9
   6  12  -4     -45.0      19.2     310.2
   6  12  -3      48.0      24.6     299.1
   6  12  -2    -157.3      27.3     517.7
   6  12  -1     314.0      10.4     317.9
   6  12   0      25.3      71.7     278.1
   6  12   1      32.4      34.4     330.2
   6  12   2     217.0     169.1     290.0
   6  12   3     283.8       8.6     285.0
   6  12   4    -131.1      32.8     487.6
   6  12   5      11.3     180.7     271.5
   6  12   6    -104.2       6.9     339.5
   6  12   7      80.5      16.7     249.9
   6  12   8      98.4      30.6     339.9
   6  12   9     194.0      78.5     383.9
   6  12  10    -119.6      30.6     453.1
   6  12  11     141.3      17.8     315.5
   6  12  12     -19.1       0.0     181.2
   6  12  13     252.7      68.2     426.6
   6  12  14     -81.8       1.6     515.6
   6  12  15    -182.0       6.0     722.1
   6  12  16    -293.7      73.5     982.2
   6  12  17     121.2       0.7     292.3
   6  12  18     625.6     102.1     306.4
   6  14  -2       0.0      32.3      53.2
   6  14  -1      55.3       0.2     487.1
   6  14   0     -60.9     137.6     277.7
   6  14   1     -24.6      45.2     206.1
   6  14   2    -110.3       0.3     413.5
   6  14   3     -16.7       0.2     160.8
   7   1 -35     214.8       0.5     329.2
   7   1 -34      71.6       3.2     330.6
   7   1 -33     157.3      24.1     305.5
   7   1 -32    -301.2       5.1     650.5
   7   1 -31    -239.0      16.9     489.3
   7   1 -30     153.7       5.3     211.5
   7   1 -29      94.1      16.3     198.0
   7   1 -28      38.4       0.2     228.7
   7   1 -27      33.2       8.8     195.8
   7   1 -26     134.4      66.9     192.8
   7   1 -25     236.7      77.8     217.7
   7   1 -24      24.6      33.1     161.3
   7   1 -23     327.1     249.9     168.8
   7   1 -22      47.0       9.1     189.9
   7   1 -21      98.4      63.0     149.0
   7   1 -20      10.8      20.8     147.9
   7   1 -19     107.2       1.9     137.4
   7   1 -18      -3.3     122.0      34.8
   7   1 -17      42.1      15.3     103.2
   7   1 -16      34.9       8.1     103.4
   7   1 -15      27.6      44.4      95.7
   7   1 -14     283.8     349.8     113.0
   7   1 -13     105.7     155.2      93.0
   7   1 -12     348.5     395.7     111.6
   7   1 -11      39.3      76.1      96.0
   7   1 -10      -3.9       7.8      22.4
   7   1  -9     359.5     377.6      99.5
   7   1  -8     396.3     380.7      98.7
   7   1  -7     531.0     559.2     100.8
   7   1  -6     -32.4      20.3      63.0
   7   1  -5      15.5      36.4      65.5
   7   1  -4     206.4     198.6      71.2
   7   1  -3     969.6    1048.3      95.4
   7   1  -2    1266.4    1357.3     103.8
   7   1  -1   11616.3   10992.4     613.0
   7   1   0      59.7      21.5      69.9
   7   1   1    7180.1    6942.4     358.4
   7   1   2      49.0      51.7      54.1
   7   1   3    1764.3    1742.7     147.0
   7   1   4    2635.5    2716.5     157.2
   7   1   5    1230.3    1245.8     117.7
   7   1   6     880.9     857.8     112.5
   7   1   7    3549.5    3479.1     234.6
   7   1   8    2219.1    2110.3     178.6
   7   1   9     390.5     435.6      98.0
   7   1  10    1072.0    1024.5     133.7
   7   1  11    1437.9    1546.8     127.2
   7   1  12     245.8     238.6      93.7
   7   1  13     469.1     573.8     110.6
   7   1  14      70.3      27.5      85.6
   7   1  15      94.1     221.7      90.5
   7   1  16     144.8     130.0      98.3
   7   1  17     413.9     417.4     127.6
   7   1  18      19.1      14.6     105.3
   7   1  19     283.8     302.4     117.9
   7   1  20    1516.4    1500.2     198.8
   7   1  21      52.1      31.5     136.9
   7   1  22     293.7     260.0     177.4
   7   1  23     -52.1      36.1     161.1
   7   1  24     -16.7      17.2      88.7
   7   1  25     -88.5     124.0     256.6
   7   1  26      77.9       5.6     204.6
   7   1  27     335.0       1.9     234.9
   7   1  28     139.6       1.2     258.4
   7   1  29    -187.9      25.4     503.9
   7   1  30      16.1      20.1     272.6
   7   1  31     127.8      81.0     352.8
   7   1  32     -50.0      11.0     261.0
   7   1  33     161.0       4.7     397.9
   7   3 -34     176.1       4.2     280.7
   7   3 -33     131.1       5.8     223.7
   7   3 -32     196.0      36.8     259.3
   7   3 -31     168.5      10.6     280.2
   7   3 -30    -225.7       2.1     554.3
   7   3 -29    -108.7      59.1     381.7
   7   3 -28     204.3      41.7     281.4
   7   3 -27      -7.7      93.9      75.6
   7   3 -26     -21.1      31.3     162.1
   7   3 -25     -62.0       1.8     176.9
   7   3 -24     200.1      84.0     152.7
   7   3 -23     -54.2       0.4     176.2
   7   3 -22     172.3      79.0     164.6
   7   3 -21     144.8      85.6     128.1
   7   3 -20     178.1     225.2     146.0
   7   3 -19       6.9      47.7     111.8
   7   3 -18     431.9     469.1     124.3
   7   3 -17     136.1     118.0     137.8
   7   3 -16     269.2     350.2     110.1
   7   3 -15      15.5      44.5     101.1
   7   3 -14    1715.6    1661.7     163.1
   7   3 -13    1220.1    1179.1     157.9
   7   3 -12     565.1     573.6     128.3
   7   3 -11     340.4     406.2     110.3
   7   3 -10    4738.7    4991.5     331.3
   7   3  -9     992.4     940.7     124.0
   7   3  -8      47.0       0.1      94.0
   7   3  -7     206.4     194.5     111.0
   7   3  -6      25.3      47.5      91.7
   7   3  -5     600.3     623.4     117.9
   7   3  -4    4609.1    4549.8     297.0
   7   3  -3     281.3     330.0      93.0
   7   3  -2      19.8      22.5      88.2
   7   3  -1     276.4     233.3      84.9
   7   3   0    2598.2    2642.3     178.4
   7   3   1     348.5     342.5     103.5
   7   3   2    2330.4    2464.9     161.9
   7   3   3      34.9       6.6      74.1
   7   3   4      29.1       2.5      60.6
   7   3   5       1.9       5.8      78.0
   7   3   6     938.0    1009.0     111.7
   7   3   7     340.4     334.7      88.8
   7   3   8    1184.7    1156.4     115.5
   7   3   9     182.0     166.9      82.6
   7   3  10     166.6     170.4      92.2
   7   3  11      65.5       2.7      88.5
   7   3  12     685.3     665.1     106.9
   7   3  13     345.8     305.9      94.9
   7   3  14     558.2     523.8      93.0
   7   3  15     214.8     273.7     113.3
   7   3  16    1715.6    1670.7     193.3
   7   3  17     236.7     257.7     125.7
   7   3  18      65.5       9.8     114.5
   7   3  19     127.8     204.9     150.0
   7   3  20     -96.9      19.2     132.1
   7   3  21     114.9      54.0     153.2
   7   3  22      -5.4      71.8      42.2
   7   3  23     -67.9       6.5     227.1
   7   3  24     -13.3      10.7     105.3
   7   3  25    -146.5      81.5     397.2
   7   3  26      41.2      10.4     227.4
   7   3  27     274.0     106.8     258.3
   7   3  28     118.1      27.5     296.3
   7   3  29     150.1       8.2     325.2
   7   3  30     174.2      46.1     300.3
   7   3  31     -10.8       1.8     140.7
   7   3  32     -98.4       6.7     402.1
   7   5 -32    -537.7       7.2     747.4
   7   5 -31    -174.2      58.1     446.6
   7   5 -30     -39.3      54.7     300.0
   7   5 -29     132.7     104.8     327.7
   7   5 -28    -276.4      47.8     540.7
   7   5 -27     214.8      63.4     260.8
   7   5 -26     227.9      49.9     231.2
   7   5 -25     -91.3      17.3     255.0
   7   5 -24     198.1       5.1     268.9
   7   5 -23     -13.3     128.3      89.3
   7   5 -22    -113.4       0.4     291.9
   7   5 -21     170.4     130.8     159.9
   7   5 -20     105.7      26.6     168.0
   7   5 -19      39.3      54.8     159.1
   7   5 -18     -29.1     175.0     105.5
   7   5 -17      -9.8      11.0      50.8
   7   5 -16      94.1      56.8     144.3
   7   5 -15     924.7     986.2     190.7
   7   5 -14    1372.3    1428.7     178.3
   7   5 -13     -64.3       0.4     132.2
   7   5 -12     139.6     199.4     139.6
   7   5 -11     524.3     474.0     177.0
   7   5 -10     -96.9      73.2     186.6
   7   5  -9     472.2     457.9     161.6
   7   5  -8    1081.6    1104.5     177.5
   7   5  -7      70.3      22.5     110.1
   7   5  -6    1952.8    1748.9     174.0
   7   5  -5     314.0     335.7     111.1
   7   5  -4     534.4     557.4     107.9
   7   5  -3     373.4     389.2      98.6
   7   5  -2     178.1     124.9     114.8
   7   5  -1      30.7      13.9     105.9
   7   5   0      -1.5      70.9      17.2
   7   5   1     141.3     117.2     116.1
   7   5   2    1240.5    1326.7     154.1
   7   5   3      39.3      11.0     111.6
   7   5   4    1959.3    2021.4     174.3
   7   5   5     370.6     426.9     117.9
   7   5   6      13.3      39.4     117.0
   7   5   7      84.4      98.0     107.2
   7   5   8    2539.1    2843.0     198.4
   7   5   9     747.8     731.7     127.6
   7   5  10     343.1     404.2     124.3
   7   5  11      54.2      83.2     103.1
   7   5  12    2718.5    2624.2     212.9
   7   5  13      22.5      42.8     120.3
   7   5  14       8.9       8.2     142.2
   7   5  15     450.3     665.8     164.0
   7   5  16      26.1       0.8     127.3
   7   5  17      87.1      56.8     149.7
   7   5  18    -126.1       0.1     235.8
   7   5  19    -190.0      40.5     343.7
   7   5  20    -214.8      19.3     359.1
   7   5  21     370.6     362.6     230.2
   7   5  22       8.9      42.8     192.7
   7   5  23    -153.7       9.8     394.1
   7   5  24     -45.0       4.8     182.0
   7   5  25      -5.8       0.1      71.9
   7   5  26     137.8      10.9     287.7
   7   5  27     107.2      11.3     199.3
   7   5  28    -129.4       6.4     418.1
   7   5  29     214.8      36.2     386.9
   7   5  30     387.7       0.2     407.8
   7   5  31    -537.7      15.1    1193.9
   7   7 -29     146.5       4.9     222.4
   7   7 -28    -217.0       3.2     504.9
   7   7 -27    -252.7       1.6     686.3
   7   7 -26      -5.1      38.5      71.2
   7   7 -25    -264.4       1.4     711.5
   7   7 -24     107.2      17.1     211.4
   7   7 -23      14.9      65.1     334.3
   7   7 -22      95.5       6.2     202.4
   7   7 -21     308.9       0.0     261.4
   7   7 -20     -70.3      23.9     243.4
   7   7 -19     -35.8       5.9     194.5
   7   7 -18      -8.1      28.8      73.8
   7   7 -17      56.4      39.1     159.9
   7   7 -16      21.8       0.0     172.2
   7   7 -15     111.8     114.4     155.8
   7   7 -14     184.0       5.0     168.1
   7   7 -13      31.5     109.5     176.9
   7   7 -12     992.4    1225.4     211.3
   7   7 -11      52.1       1.2     161.1
   7   7 -10      47.0      71.6     173.0
   7   7  -9     -26.1     100.3      88.6
   7   7  -8     121.2     179.3     139.7
   7   7  -7     202.2      91.1     138.9
   7   7  -6     -23.9      45.2      91.2
   7   7  -5      -2.8      74.0      24.0
   7   7  -4      99.8       0.4     139.9
   7   7  -3     373.4     353.1     163.5
   7   7  -2     245.8     175.6     134.9
   7   7  -1      54.2      35.1     113.9
   7   7   0    1443.4    1578.4     232.7
   7   7   1     129.4     269.3     137.7
   7   7   2     241.3     310.6     151.8
   7   7   3     131.1      67.5     173.7
   7   7   4     629.3     636.3     179.3
   7   7   5     186.0      31.2     169.0
   7   7   6    1067.3     840.2     209.6
   7   7   7     547.9     512.9     177.5
   7   7   8      91.3     161.9     122.6
   7   7   9     153.7     216.9     173.6
   7   7  10     200.1      47.2     144.4
   7   7  11      81.8      83.1     155.6
   7   7  12       3.6       3.1     170.1
   7   7  13    -172.3      20.8     271.8
   7   7  14     214.8     379.3     190.3
   7   7  15      55.3      87.2     179.0
   7   7  16     -30.7       7.3     135.8
   7   7  17       8.5      78.1     231.4
   7   7  18      27.6       0.1     248.1
   7   7  19      48.0       0.6     280.9
   7   7  20    -217.0       5.2     453.3
   7   7  21     -19.1     245.3     153.1
   7   7  22    -148.3      25.6     330.4
   7   7  23    -311.4       2.8     751.5
   7   7  24      59.7      12.0     250.3
   7   7  25      28.3       0.4     310.6
   7   7  26     136.1      42.0     326.7
   7   7  27      79.1       2.2     307.5
   7   7  28    -281.3      10.3     643.3
   7   7  29     -43.1       0.6     180.9
   7   9 -27     196.0       7.3     238.9
   7   9 -26    -276.4       0.0     720.2
   7   9 -25      54.2       0.1     342.7
   7   9 -24     114.9       5.5     267.3
   7   9 -23     116.5       1.1     314.8
   7   9 -22     -77.9      23.1     396.4
   7   9 -21     124.5       4.4     231.1
   7   9 -20     -38.4       7.6     191.6
   7   9 -19     245.8      35.2     274.4
   7   9 -18    -150.1       9.2     362.7
   7   9 -17    -141.3       0.1     393.5
   7   9 -16      41.2       3.1     223.7
   7   9 -15     -25.3      45.3     171.7
   7   9 -14      -2.3      67.8      56.7
   7   9 -13    -131.1       6.7     315.6
   7   9 -12     134.4     139.3     245.2
   7   9 -11      53.2      19.8     230.8
   7   9 -10      21.8       0.0     183.8
   7   9  -9      71.6      54.2     164.1
   7   9  -8      23.2      25.8     229.5
   7   9  -7      48.0       0.4     205.1
   7   9  -6     252.7      65.8     185.5
   7   9  -5      45.0      71.3     156.6
   7   9  -4      13.8     276.0     192.6
   7   9  -3       1.4      93.5     145.2
   7   9  -2     -16.1     115.0     105.3
   7   9  -1     784.1     887.6     220.5
   7   9   0     202.2      13.3     240.6
   7   9   1     166.6      69.5     176.9
   7   9   2     788.2     773.0     192.4
   7   9   3     351.2     297.9     196.8
   7   9   4    1795.0    1790.4     278.1
   7   9   5     146.5      81.8     197.7
   7   9   6      92.7     197.5     219.0
   7   9   7      35.8     130.5     184.9
   7   9   8      49.0      23.4     234.8
   7   9   9      71.6      61.6     236.9
   7   9  10      16.7     153.1     209.6
   7   9  11     -15.5      81.4     110.8
   7   9  12     -67.9       1.5     253.6
   7   9  13     212.7       5.9     240.4
   7   9  14     187.9      67.2     237.9
   7   9  15    -153.7     117.8     441.2
   7   9  16       8.1       0.2     267.5
   7   9  17     214.8      52.5     222.3
   7   9  18    -107.2       9.5     342.8
   7   9  19     278.9       5.4     304.4
   7   9  20     137.8      14.3     313.3
   7   9  21     -85.8      10.3     324.2
   7   9  22     155.5       2.2     314.6
   7   9  23    -376.3       0.1     701.6
   7   9  24    -327.1       5.9     788.6
   7   9  25    -206.4       9.9     448.4
   7  11 -19    -221.3       0.6     546.7
   7  11 -18     105.7       7.1     298.4
   7  11 -17     -75.3       6.1     386.0
   7  11 -16     -59.7       8.4     276.2
   7  11 -15     402.1      57.0     312.9
   7  11 -14     296.2     202.8     261.0
   7  11 -13     166.6       0.1     308.7
   7  11 -12      29.9      15.5     216.2
   7  11 -11     -21.8     157.6     150.4
   7  11 -10      14.4      38.8     278.2
   7  11  -9     266.8      80.0     331.1
   7  11  -8      75.3       2.8     248.1
   7  11  -7     -81.8       7.6     258.5
   7  11  -6      69.1      25.1     294.6
   7  11  -5     182.0       4.1     299.1
   7  11  -4      85.8       9.6     325.5
   7  11  -3      19.1       1.7     275.7
   7  11  -2      96.9      59.3     249.8
   7  11  -1     -84.4       6.5     270.7
   7  11   0     -75.3      12.6     339.2
   7  11   1       5.1      31.0     282.9
   7  11   2      20.4      81.4     286.2
   7  11   3      15.5      26.0     268.2
   7  11   4      67.9      20.6     251.2
   7  11   5     124.5     110.1     263.6
   7  11   6      74.0       8.3     286.1
   7  11   7      16.7      38.5     259.7
   7  11   8       9.8       8.7     250.6
   7  11   9     -83.1       8.7     273.9
   7  11  10    -291.2       5.3     751.6
   7  11  11    -291.2       0.7     714.2
   7  11  12      40.2      43.2     372.0
   7  11  13     -34.0       2.8     284.2
   7  11  14     -29.9       9.8     291.9
   7  11  15    -411.0      22.4    1082.1
   7  11  16     -50.0      19.2     332.2
   7  11  17     -91.3      30.0     391.5
   7  11  18     178.1       8.9     286.1
   7  11  19      84.4       2.9     422.1
   7  11  20     -55.3      47.2     314.6
   7  13  -7     -87.1      54.7     439.7
   7  13  -6     274.0      13.6     497.3
   7  13  -5      21.8      74.5     376.4
   7  13  -4    -104.2      34.3     552.4
   7  13  -3     255.0      22.5     281.8
   7  13  -2      49.0       8.4     364.5
   7  13  -1      84.4      36.9     339.0
   7  13   0      91.3      71.2     335.8
   7  13   1    -393.4      57.5     798.4
   7  13   2    -225.7      17.4     582.8
   7  13   3     230.1       0.7     307.5
   7  13   4     -67.9      22.9     388.2
   7  13   5     -66.7      15.4     322.8
   7  13   8      -9.4       0.4     154.1
   7  13   9      91.3       0.0     349.7
   7  13  10      66.7      78.6     514.6
   7  13  11     -11.3      34.9     205.5
   7  13  12    -281.3      11.7    1115.4
   8   0 -34    -303.7      21.3     513.5
   8   0 -32     264.4       0.9     329.7
   8   0 -30     -71.6       3.5     203.6
   8   0 -28    -219.1      64.8     401.6
   8   0 -26    -257.4      23.0     641.1
   8   0 -24     121.2     148.8     165.4
   8   0 -22     110.3      42.9     209.8
   8   0 -20     182.0     125.4     149.5
   8   0 -18     257.4     144.7     145.1
   8   0 -16     116.5      75.9     121.2
   8   0 -14    1985.2    1965.1     181.9
   8   0 -12     329.7     516.4     111.2
   8   0 -10     428.9     489.8      99.7
   8   0  -8    2613.1    2605.5     208.7
   8   0  -6     -11.7      22.8      38.5
   8   0  -4    2620.6    2437.5     186.6
   8   0  -2     230.1     418.3      84.1
   8   0   0     -32.4       8.2      62.2
   8   0   2    2302.3    2555.2     133.0
   8   0   4    2164.5    2109.7     128.9
   8   0   6    3842.0    3689.5     253.1
   8   0   8     200.1     210.0      99.0
   8   0  10     144.8      27.0     117.6
   8   0  12     838.1     766.2     118.2
   8   0  14    3428.9    3472.5     222.0
   8   0  16    2975.2    2776.5     222.7
   8   0  18     144.8     261.8     145.7
   8   0  20     324.4     458.7     176.0
   8   0  22     -41.2       0.8     175.0
   8   0  24     259.7     369.9     216.2
   8   0  26     223.5     245.6     213.7
   8   0  28    -105.7     132.7     383.9
   8   0  30     -60.9      53.7     468.8
   8   2 -33    -264.4      18.8     782.7
   8   2 -32    -157.3      10.6     364.0
   8   2 -31    -219.1       6.2     643.4
   8   2 -30     166.6     135.2     276.7
   8   2 -29     -65.5      14.6     252.6
   8   2 -28     139.6      19.5     217.1
   8   2 -27      10.8      94.0     194.3
   8   2 -26     139.6      11.6     205.0
   8   2 -25     129.4      74.3     184.2
   8   2 -24      98.4      39.4     167.8
   8   2 -23     113.4       1.6     191.0
   8   2 -22    -107.2       1.8     226.5
   8   2 -21     -13.3      14.8      93.6
   8   2 -20      -5.4       4.5      50.7
   8   2 -19     101.3      69.1     146.8
   8   2 -18     379.1     402.6     119.3
   8   2 -17      80.5      43.4     111.2
   8   2 -16     565.1     598.5     152.6
   8   2 -15      50.0      45.9     105.2
   8   2 -14     632.9     808.2     143.1
   8   2 -13     308.9     437.5     115.3
   8   2 -12      85.8       8.0     128.3
   8   2 -11      -8.1      41.3      37.3
   8   2 -10     504.5     459.4     140.9
   8   2  -9     -55.3      11.5     100.9
   8   2  -8     327.1     352.5     113.4
   8   2  -7      23.9      23.9      94.1
   8   2  -6    1562.1    1561.7     172.9
   8   2  -5      21.8      74.8      87.1
   8   2  -4     673.9     642.9     124.9
   8   2  -3     234.5     169.4      84.9
   8   2  -2    1115.4    1149.2     131.5
   8   2  -1    1149.8    1135.9     128.6
   8   2   0     219.1     155.4      79.9
   8   2   1     194.0     178.0      81.3
   8   2   2      75.3      87.1      83.5
   8   2   3      33.2       0.1      74.8
   8   2   4     172.3     116.8      93.8
   8   2   5      50.0      40.1      83.6
   8   2   6     435.0     393.7     109.5
   8   2   7      71.6     104.5      80.2
   8   2   8     248.1     244.0      94.2
   8   2   9     527.6     570.6     110.6
   8   2  10     278.9     240.8      95.0
   8   2  11      70.3     119.8      90.5
   8   2  12      25.3      30.2     110.8
   8   2  13      24.6      39.0     120.8
   8   2  14      59.7       8.6     102.6
   8   2  15     379.1     448.1      99.4
   8   2  16     413.9     418.5     112.8
   8   2  17      30.7      71.9      71.1
   8   2  18     850.8     807.2     165.9
   8   2  19      87.1     185.2     148.4
   8   2  20     -46.0      36.1     151.3
   8   2  21      53.2      24.9     132.9
   8   2  22     -42.1       1.4     135.4
   8   2  23     -33.2       0.2     136.1
   8   2  24      -2.6       0.0      40.0
   8   2  25     110.3      23.9     223.6
   8   2  26     281.3      16.1     247.1
   8   2  27     118.1       1.3     191.7
   8   2  28     428.9       0.6     286.9
   8   2  29      13.8      27.2     235.4
   8   2  30     -35.8       5.3     237.2
   8   2  31      41.2       0.1     432.4
   8   2  32      45.0      40.9     276.9
   8   4 -32     245.8      26.5     247.0
   8   4 -31    -405.1      79.6     845.4
   8   4 -30    -141.3      11.5     423.0
   8   4 -29     124.5      85.6     294.5
   8   4 -28     -94.1      46.5     424.3
   8   4 -27      -2.8      37.3      61.9
   8   4 -26      52.1      10.4     200.0
   8   4 -25     -46.0       4.3     163.2
   8   4 -24     143.0       1.1     237.2
   8   4 -23     219.1       0.0     220.2
   8   4 -22     121.2      50.8     187.9
   8   4 -21     146.5       7.2     211.9
   8   4 -20      84.4       7.5     198.3
   8   4 -19     113.4      65.9     170.8
   8   4 -18     139.6     183.5     160.2
   8   4 -17     447.2     343.5     166.5
   8   4 -16    1998.2    1735.0     273.8
   8   4 -15    1739.8    1551.5     212.9
   8   4 -14     -74.0     105.8     164.4
   8   4 -13    1573.7    1574.5     185.1
   8   4 -12     291.2     345.6     121.9
   8   4 -11    1204.8    1475.1     187.3
   8   4 -10     337.7     504.7     131.3
   8   4  -9     670.2     809.0     147.2
   8   4  -8     929.1    1036.1     168.9
   8   4  -7     -26.1      13.5      68.5
   8   4  -6      77.9      24.6     117.1
   8   4  -5     685.3     612.9     133.6
   8   4  -4    1556.4    1611.4     161.1
   8   4  -3    1135.0    1044.9     132.7
   8   4  -2    3227.0    3129.4     223.7
   8   4  -1     381.9     400.0     111.2
   8   4   0     180.0     121.8     103.7
   8   4   1      22.5      95.5      95.4
   8   4   2     589.7     538.3     113.3
   8   4   3     833.9     953.5     130.6
   8   4   4    1544.9    1517.6     154.8
   8   4   5     166.6     150.3     112.9
   8   4   6    1096.1    1161.2     144.9
   8   4   7    1882.6    1866.3     158.2
   8   4   8     250.4     276.1      92.3
   8   4   9     527.6     586.2     107.2
   8   4  10     747.8     772.8     131.6
   8   4  11    2024.4    2113.3     157.5
   8   4  12     248.1     296.3      96.5
   8   4  13     933.6    1048.7     142.6
   8   4  14      23.9       0.3     109.7
   8   4  15     469.1     569.5     116.9
   8   4  16     704.6     843.4     147.1
   8   4  17    1297.7    1274.9     189.1
   8   4  18     274.0     142.8     190.7
   8   4  19     110.3      84.1     151.6
   8   4  20     -99.8      78.7     236.0
   8   4  21     -27.6      20.0     124.8
   8   4  22      84.4      12.1     174.2
   8   4  23      38.4      30.5     245.0
   8   4  24     -74.0       4.9     256.0
   8   4  25     -89.9      26.0     283.4
   8   4  26    -151.9      13.1     429.6
   8   4  27     -52.1       0.5     230.6
   8   4  28     105.7      20.0     212.9
   8   4  29     122.9       0.0     329.8
   8   4  30     170.4       5.5     329.3
   8   4  31      71.6      29.0     307.2
   8   6 -29      81.8       4.2     311.2
   8   6 -28    -129.4       0.4     454.6
   8   6 -27     -16.1      40.2     180.7
   8   6 -26    -116.5      85.6     316.4
   8   6 -25      94.1       9.2     274.4
   8   6 -24      64.3       4.7     297.1
   8   6 -23     -91.3      28.2     310.7
   8   6 -22     -38.4      26.6     137.4
   8   6 -21      66.7       1.5     188.2
   8   6 -20     114.9      16.5     204.8
   8   6 -19     127.8      53.3     191.2
   8   6 -18     236.7     147.4     193.0
   8   6 -17     198.1     183.8     197.1
   8   6 -16     239.0      30.7     196.2
   8   6 -15       1.5      63.7     142.5
   8   6 -14      16.7      13.1     148.3
   8   6 -13     136.1      67.7     154.8
   8   6 -12     390.5     255.8     144.1
   8   6 -11     107.2      50.1     151.0
   8   6 -10     139.6     269.3     179.2
   8   6  -9     863.6     997.9     210.0
   8   6  -8     842.3     810.0     190.5
   8   6  -7     593.2     643.7     181.2
   8   6  -6     168.5      84.1     126.8
   8   6  -5      13.8      18.8     136.1
   8   6  -4     759.8     948.2     164.8
   8   6  -3      41.2       5.8     121.7
   8   6  -2    1081.6    1088.0     163.1
   8   6  -1     144.8     177.4     117.6
   8   6   0     -21.8      50.5      81.7
   8   6   1     885.2    1017.0     156.2
   8   6   2     264.4     262.7     142.3
   8   6   3     956.0    1000.5     180.4
   8   6   4      54.2      12.7     132.1
   8   6   5     187.9      38.5     152.0
   8   6   6      79.1     138.3     111.6
   8   6   7     164.7     147.3     138.5
   8   6   8      84.4       0.0     123.3
   8   6   9     428.9     510.6     166.1
   8   6  10    1159.7     970.1     193.7
   8   6  11     108.7     110.5     161.2
   8   6  12     -67.9       6.1     180.3
   8   6  13    1034.2    1028.3     178.2
   8   6  14      47.0     185.2     163.0
   8   6  15       0.6      28.4     165.4
   8   6  16     -35.8       0.9     174.4
   8   6  17     164.7     100.3     207.8
   8   6  18     124.5      55.7     174.1
   8   6  19     234.5      55.0     187.6
   8   6  20    -186.0      18.0     425.6
   8   6  21     -20.4      12.8     117.4
   8   6  22     283.8       0.3     282.5
   8   6  23      22.5       1.3     254.4
   8   6  24     -98.4       6.6     394.9
   8   6  25      32.4      45.4     278.7
   8   6  26      53.2       0.5     274.4
   8   6  27     308.9       0.9     261.4
   8   6  28     174.2      21.5     288.7
   8   8 -27     311.4      35.3     267.7
   8   8 -26    -255.0       1.5     500.8
   8   8 -25       2.8       0.9     264.7
   8   8 -24     -17.3       4.5     180.7
   8   8 -23     116.5       0.4     324.2
   8   8 -22      -8.9       0.7      83.3
   8   8 -21      46.0      15.3     321.5
   8   8 -20       5.4       3.3     217.8
   8   8 -19    -488.2       0.6     915.2
   8   8 -18      66.7       9.0     207.3
   8   8 -17      79.1       2.2     247.8
   8   8 -16     -21.8       0.6     141.6
   8   8 -15     259.7      60.3     213.9
   8   8 -14    -119.6       2.3     328.6
   8   8 -13     141.3       4.2     204.6
   8   8 -12     116.5      74.2     204.6
   8   8 -11      -7.3      72.5      78.7
   8   8 -10     -26.1     178.1     141.4
   8   8  -9     -91.3       3.4     163.0
   8   8  -8     -71.6      28.4     229.5
   8   8  -7     -48.0     101.1     165.7
   8   8  -6      71.6      10.3     172.7
   8   8  -5     517.6     668.5     185.8
   8   8  -4      36.6      62.8     171.2
   8   8  -3     111.8      44.6     191.2
   8   8  -2     248.1      91.1     140.1
   8   8  -1     399.2     495.9     206.9
   8   8   0      71.6       0.8     156.7
   8   8   1     166.6      63.4     224.0
   8   8   2     640.3     541.8     239.9
   8   8   3       5.4      14.1     129.0
   8   8   4     514.3     830.8     175.3
   8   8   5    -134.4      12.8     309.5
   8   8   6     101.3       0.4     168.8
   8   8   7     393.4     257.9     225.6
   8   8   8       8.5       0.0     185.9
   8   8   9      13.3      74.2     198.9
   8   8  10      41.2      55.9     229.3
   8   8  11      29.9      11.6     215.4
   8   8  12    -137.8      47.0     356.2
   8   8  13      27.6     109.0     271.8
   8   8  14     252.7     146.1     271.3
   8   8  15     -72.8       2.7     231.4
   8   8  16     -83.1      62.9     309.8
   8   8  17      44.0     124.0     183.9
   8   8  18     146.5      20.1     210.1
   8   8  19      13.8       7.6     290.7
   8   8  20     151.9       6.2     323.5
   8   8  21     118.1      64.6     213.9
   8   8  22     324.4       0.0     289.0
   8   8  23      74.0       0.0     258.5
   8   8  24     -12.3       5.7     162.3
   8   8  25      43.1       0.1     278.5
   8   8  26     124.5       4.6     304.3
   8  10 -21     245.8       2.3     263.0
   8  10 -20     -52.1       0.2     252.7
   8  10 -19     -53.2      25.1     325.4
   8  10 -18     -19.1      41.8     118.7
   8  10 -17      -4.5       9.9      86.1
   8  10 -16      -9.8      54.2     113.4
   8  10 -15      99.8       0.5     301.6
   8  10 -14      92.7      17.6     255.5
   8  10 -13    -141.3      67.2     429.9
   8  10 -12     -59.7     130.7     198.4
   8  10 -11     291.2       0.6     256.3
   8  10 -10     111.8      14.5     234.4
   8  10  -9      42.1      83.6     229.1
   8  10  -8     -12.3       8.1     111.3
   8  10  -7     170.4       2.7     196.1
   8  10  -6      72.8      20.3     277.5
   8  10  -5      66.7       9.0     212.0
   8  10  -4      29.9     138.2     247.3
   8  10  -3    -113.4       0.0     282.6
   8  10  -2     208.5       0.2     263.2
   8  10  -1    -148.3       7.6     392.5
   8  10   0     -65.5      45.6     293.9
   8  10   1      41.2      27.4     256.4
   8  10   2     126.1       9.2     263.7
   8  10   3     381.9     248.9     236.6
   8  10   4      76.6     110.9     275.7
   8  10   5    -202.2      26.3     412.7
   8  10   6     438.0     409.0     198.4
   8  10   7    -104.2      73.3     348.4
   8  10   8     250.4       7.6     207.7
   8  10   9     -21.1       6.8     152.8
   8  10  10     107.2      29.9     351.9
   8  10  11     767.9     129.2     359.7
   8  10  12     -77.9      67.0     495.4
   8  10  13    -134.4       7.0     630.7
   8  10  14      88.5     115.0     282.6
   8  10  15      11.3      41.1     368.4
   8  10  16      71.6      18.1     363.9
   8  10  17     190.0      23.6     313.6
   8  10  18      72.8      94.0     396.9
   8  10  19    -118.1      13.8     453.2
   8  10  20    -274.0      49.5     572.2
   8  10  21     129.4       6.7     265.5
   8  12 -13     -21.8      65.6     184.5
   8  12 -12    -174.2       5.2     363.8
   8  12 -11     -92.7      91.1     244.3
   8  12 -10     -89.9       1.3     326.3
   8  12  -9     259.7      34.6     263.2
   8  12  -8      55.3       3.8     354.7
   8  12  -7      77.9      43.6     267.7
   8  12  -6       4.2      10.7     330.2
   8  12  -5      41.2       6.2     292.9
   8  12  -4     -37.5      18.3     266.2
   8  12  -3     104.2       9.3     318.6
   8  12  -2    -212.7      35.8     755.1
   8  12  -1    -262.1       5.3     661.1
   8  12   0    -116.5       0.4     443.9
   8  12   1      -4.8      27.1      89.7
   8  12   2      46.0     104.3     303.6
   8  12   3     124.5      20.1     318.9
   8  12   4     278.9      11.7     350.7
   8  12   5    -119.6       7.7     368.5
   8  12   6     -96.9       0.0     327.4
   8  12   7     416.9       0.5     315.7
   8  12   8     250.4      16.9     323.1
   8  12   9     441.1      83.6     238.9
   8  12  10    -504.5       1.6     900.8
   8  12  11    -170.4      27.8     455.0
   8  12  12     214.8      29.0     297.1
   8  12  13     146.5     107.2     386.6
   8  12  14      50.0      86.6     286.8
   9   1 -33     308.9       0.1     210.2
   9   1 -32      35.8       5.0     217.2
   9   1 -31     362.2       9.0     280.4
   9   1 -30      55.3      41.9     212.6
   9   1 -29      89.9      33.3     289.0
   9   1 -28     -50.0      89.7     293.0
   9   1 -27       2.6       0.5     246.6
   9   1 -26      24.6       5.3     240.8
   9   1 -25      27.6      16.9     198.3
   9   1 -24     -52.1       0.2     185.3
   9   1 -23     234.5       0.6     194.3
   9   1 -22      38.4     135.2     164.5
   9   1 -21     405.1       0.0     226.0
   9   1 -20     -24.6      28.8     120.8
   9   1 -19     172.3     186.1     183.8
   9   1 -18      81.8      62.6     135.8
   9   1 -17      26.1      70.1     125.8
   9   1 -16      89.9     132.6     131.3
   9   1 -15      34.0      17.1     131.9
   9   1 -14     632.9     608.8     146.8
   9   1 -13      26.8       0.5     103.4
   9   1 -12       3.6      11.3      89.6
   9   1 -11      60.9     126.2      86.5
   9   1 -10     -14.9       3.5      47.9
   9   1  -9     456.5     571.4     134.0
   9   1  -8     161.0     118.3      90.7
   9   1  -7     311.4     495.4     110.7
   9   1  -6    1235.4    1240.9     143.5
   9   1  -5     974.1     939.8     132.0
   9   1  -4     568.6     596.4     118.2
   9   1  -3      56.4      57.1      93.1
   9   1  -2    1591.1    1507.5     151.3
   9   1  -1     286.2     378.2     111.0
   9   1   0    1620.3    1526.5     146.8
   9   1   1    2688.2    2533.3     189.0
   9   1   2    2401.4    2346.1     178.7
   9   1   3    1029.5    1022.5     126.3
   9   1   4     393.4     373.1     101.2
   9   1   5     447.2     462.3     111.0
   9   1   6     511.0     544.8      98.9
   9   1   7      13.8      10.1      91.7
   9   1   8      -4.5      32.7      29.0
   9   1   9     405.1     420.8     102.7
   9   1  10      39.3      12.7      89.6
   9   1  11      15.5      13.1     108.5
   9   1  12      69.1      68.7     110.3
   9   1  13     362.2     443.5     122.1
   9   1  14    1454.5    1458.7     189.1
   9   1  15     139.6     199.8     134.4
   9   1  16     960.5    1003.8     176.3
   9   1  17      80.5      58.0     137.4
   9   1  18     146.5     225.0     164.2
   9   1  19      76.6      41.9     191.4
   9   1  20     337.7      65.1     198.3
   9   1  21     -26.8       9.4     114.0
   9   1  22      34.9       0.0     180.9
   9   1  23      87.1      46.9     190.6
   9   1  24      17.3      43.8     246.1
   9   1  25      99.8       9.7     192.3
   9   1  26      64.3       3.9     225.8
   9   1  27     219.1       2.8     244.0
   9   1  28     -33.2      14.7     227.7
   9   1  29     210.6      42.0     309.0
   9   1  30      75.3      34.7     279.7
   9   1  31     162.9       4.5     327.6
   9   3 -31    -192.0      14.7     561.8
   9   3 -30    -121.2      49.2     452.9
   9   3 -29    -186.0      11.2     525.0
   9   3 -28     -19.1      14.6     117.4
   9   3 -27     107.2      20.5     220.5
   9   3 -26     600.3      48.8     264.4
   9   3 -25       5.4       3.9     172.2
   9   3 -24     107.2      13.8     203.9
   9   3 -23       2.3     127.7     222.4
   9   3 -22     184.0     213.5     195.8
   9   3 -21      60.9       6.0     171.8
   9   3 -20     527.6     482.4     211.1
   9   3 -19     102.7      44.3     128.6
   9   3 -18      27.6       1.0     137.8
   9   3 -17     425.9     364.1     153.5
   9   3 -16     537.7     622.1     165.7
   9   3 -15    1282.0    1146.8     193.2
   9   3 -14    3463.1    3370.1     274.6
   9   3 -13     162.9     298.3     141.4
   9   3 -12    1204.8    1130.4     192.4
   9   3 -11     146.5     185.4     132.4
   9   3 -10     842.3     790.8     173.5
   9   3  -9      -5.4       3.4      39.5
   9   3  -8     859.4     898.6     158.2
   9   3  -7     685.3     756.8     148.9
   9   3  -6    1020.2     907.2     139.7
   9   3  -5     481.8     493.0     140.9
   9   3  -4     376.3     371.8     116.0
   9   3  -3     184.0     218.2     104.8
   9   3  -2     -29.1       1.6      54.3
   9   3  -1     -12.8      14.1      40.6
   9   3   0     838.1     864.0     118.2
   9   3   1      54.2     166.1      98.8
   9   3   2      75.3     100.3      82.3
   9   3   3     359.5     381.8     105.1
   9   3   4     -19.1      22.0      47.9
   9   3   5     111.8     161.2     118.7
   9   3   6     121.2     121.0     117.2
   9   3   7     -50.0      25.5     102.1
   9   3   8    2733.7    2564.3     236.4
   9   3   9     136.1     150.4     108.9
   9   3  10     565.1     692.3     142.2
   9   3  11     184.0     121.1     120.7
   9   3  12    1632.1    1580.0     200.3
   9   3  13     462.8     488.9     166.3
   9   3  14     111.8     140.4     152.7
   9   3  15     151.9     107.7     154.6
   9   3  16    1443.4    1398.3     227.2
   9   3  17      91.3     237.8     189.5
   9   3  18     -91.3       9.0     210.4
   9   3  19     -26.1       9.9      90.1
   9   3  20     102.7     104.2     181.8
   9   3  21     -60.9       9.9     244.7
   9   3  22     462.8     477.0     247.9
   9   3  23      79.1      42.9     195.9
   9   3  24      -2.6      10.3      39.1
   9   3  25    -110.3       2.8     425.8
   9   3  26    -107.2       0.7     421.3
   9   3  27    -441.1      29.0     857.6
   9   3  28    -276.4      15.3     695.9
   9   3  29     -38.4       4.5     264.9
   9   3  30     -81.8       1.8     510.4
   9   5 -29      47.0      11.9     190.9
   9   5 -28      84.4      24.5     234.5
   9   5 -27      59.7       1.8     240.1
   9   5 -26     -98.4       1.4     298.0
   9   5 -25     196.0      10.2     294.0
   9   5 -24     225.7      10.6     291.4
   9   5 -23     -66.7       0.4     254.9
   9   5 -22     124.5       6.0     227.8
   9   5 -21     102.7      34.3     153.7
   9   5 -20     131.1      27.9     180.3
   9   5 -19    -200.1      43.9     402.3
   9   5 -18     -53.2       7.5     198.9
   9   5 -17      67.9      28.1     191.1
   9   5 -16      -5.4     123.3      44.6
   9   5 -15       7.7       0.0     163.3
   9   5 -14     -64.3       5.7     162.6
   9   5 -13      -8.5       5.1      55.7
   9   5 -12     -41.2      25.5     115.1
   9   5 -11     356.7     331.6     170.8
   9   5 -10     942.5     991.0     165.7
   9   5  -9     131.1      38.2     157.0
   9   5  -8      21.8       9.3     123.2
   9   5  -7    2274.4    2182.6     194.8
   9   5  -6     365.0     348.8     150.5
   9   5  -5     924.7     888.6     164.1
   9   5  -4     170.4     242.2     137.1
   9   5  -3    1801.2    1714.3     160.9
   9   5  -2     850.8     833.4     136.1
   9   5  -1     419.9     493.3     122.5
   9   5   0     212.7     141.8     123.4
   9   5   1    1240.5    1254.0     169.5
   9   5   2     402.1     435.8     128.7
   9   5   3     -65.5      46.7     141.7
   9   5   4     517.6     504.3     122.8
   9   5   5      20.4     127.6     118.0
   9   5   6     192.0     132.9     123.3
   9   5   7     178.1     230.9     109.0
   9   5   8     311.4     345.0     139.0
   9   5   9      29.1       1.4     114.1
   9   5  10     111.8      83.9     148.0
   9   5  11      -9.4      20.6      58.1
   9   5  12     208.5     604.9     174.8
   9   5  13      18.5       0.4     154.4
   9   5  14    -161.0      73.7     236.9
   9   5  15     241.3     277.6     185.8
   9   5  16      19.8     167.0     168.0
   9   5  17     241.3     184.5     185.8
   9   5  18    -148.3       6.4     417.4
   9   5  19     262.1     114.2     224.3
   9   5  20    -150.1       0.2     328.8
   9   5  21    -155.5       2.7     305.5
   9   5  22    -101.3      16.6     437.4
   9   5  23      10.8      29.5     203.4
   9   5  24     -17.3       1.4     123.1
   9   5  25     202.2      46.5     350.5
   9   5  26     276.4      17.3     300.7
   9   5  27      60.9      21.0     322.0
   9   5  28     136.1      32.8     268.9
   9   5  29     485.0      29.8     263.4
   9   7 -26     180.0      17.8     287.7
   9   7 -25    -159.2       9.0     417.7
   9   7 -24      12.3      16.0     248.6
   9   7 -23     -10.3       0.1     125.4
   9   7 -22      36.6       0.8     246.3
   9   7 -21    -190.0       3.6     371.9
   9   7 -20    -271.6      17.3     555.2
   9   7 -19     -59.7      60.6     226.6
   9   7 -18     264.4      67.6     211.1
   9   7 -17    -122.9       3.0     278.0
   9   7 -16    -131.1       2.1     382.4
   9   7 -15      -2.3      14.2      41.3
   9   7 -14     143.0      36.3     212.8
   9   7 -13      74.0      88.2     192.0
   9   7 -12     202.2       3.1     186.6
   9   7 -11     134.4      26.2     191.1
   9   7 -10     225.7     389.0     181.8
   9   7  -9     -63.2      31.2     182.0
   9   7  -8      44.0      43.2     197.4
   9   7  -7     399.2     438.2     189.4
   9   7  -6     354.0     523.4     153.7
   9   7  -5      62.0      86.0     134.4
   9   7  -4     788.2     660.2     208.8
   9   7  -3     144.8     220.3     187.8
   9   7  -2      95.5      38.9     182.4
   9   7  -1     -16.7      34.9      85.8
   9   7   0     -26.1       3.0      99.0
   9   7   1     248.1     119.8     158.5
   9   7   2     200.1      81.1     196.0
   9   7   3      94.1     243.6     191.0
   9   7   4      50.0      11.7     146.5
   9   7   5     250.4     111.2     152.3
   9   7   6      39.3     111.7     162.8
   9   7   7     -88.5       0.7     225.0
   9   7   8     586.1     536.2     197.7
   9   7   9     -66.7       1.6     183.4
   9   7  10      75.3       3.9     213.9
   9   7  11     151.9     162.3     224.7
   9   7  12     243.5       9.7     243.5
   9   7  13     157.3     203.8     204.9
   9   7  14     136.1       9.3     236.5
   9   7  15     -67.9       8.7     272.8
   9   7  16     -71.6      86.6     291.2
   9   7  17     345.8     326.8     290.2
   9   7  18     -47.0      22.7     236.9
   9   7  19    -351.2      28.8     642.3
   9   7  20       6.9       9.0     276.8
   9   7  21     143.0      20.2     240.7
   9   7  22    -271.6      21.2     886.9
   9   7  23     390.5       8.9     305.5
   9   7  24     134.4       2.2     356.8
   9   7  25     -74.0       4.1     435.5
   9   7  26     151.9       1.3     314.5
   9   9 -23      70.3       6.7     189.6
   9   9 -22     104.2      19.1     320.1
   9   9 -21    -255.0       0.1     577.6
   9   9 -20     -23.9       1.7     220.2
   9   9 -19     296.2       7.5     266.1
   9   9 -18      16.1       8.0     277.3
   9   9 -17      12.8       1.4     271.0
   9   9 -16      27.6       2.1     232.0
   9   9 -15      12.8      13.5     219.9
   9   9 -14      77.9      37.0     194.3
   9   9 -13     266.8      26.6     209.6
   9   9 -12     -34.9       0.1     193.0
   9   9 -11      24.6      20.4     205.4
   9   9 -10      26.1      43.6     236.0
   9   9  -9     -69.1       0.2     209.7
   9   9  -8     -36.6     138.0     183.6
   9   9  -7     107.2     201.9     194.8
   9   9  -6      52.1      77.5     219.0
   9   9  -5      40.2      46.1     196.2
   9   9  -4     -19.1     151.6     125.7
   9   9  -3      58.6       8.2     220.0
   9   9  -2     747.8    1003.5     251.3
   9   9  -1     192.0      35.1     226.3
   9   9   0     354.0      50.2     255.2
   9   9   1      21.8       4.4     220.5
   9   9   2    -111.8       2.3     350.1
   9   9   3      23.9      98.5     190.3
   9   9   4    -101.3      99.3     271.5
   9   9   5    -150.1       7.3     302.0
   9   9   6     -84.4     100.5     308.2
   9   9   7     243.5     193.7     245.8
   9   9   8     119.6       2.5     210.6
   9   9   9     178.1      15.6     260.8
   9   9  10     -46.0       0.0     205.7
   9   9  11     393.4     165.7     237.2
   9   9  12      -0.3       0.0      19.8
   9   9  13     -57.5      18.9     256.6
   9   9  14    -190.0       4.2     548.7
   9   9  15      40.2      24.1     293.3
   9   9  16      70.3      14.3     322.9
   9   9  17    -206.4       1.8     662.1
   9   9  18    -144.8       0.0     463.3
   9   9  19     -19.1      33.0     160.2
   9   9  20      32.4      50.9     355.0
   9   9  21    -221.3       0.4     564.1
   9   9  22    -174.2       0.2     679.5
   9  11 -16     119.6       5.6     178.7
   9  11 -15    -206.4      68.8     385.5
   9  11 -14      26.8      15.0     167.6
   9  11 -13    -104.2      21.0     381.2
   9  11 -12     107.2       2.5     216.0
   9  11 -11    -214.8      29.0     688.3
   9  11 -10      52.1       5.9     256.9
   9  11  -9      92.7       4.9     202.2
   9  11  -8     -57.5      40.6     331.8
   9  11  -7     345.8      74.2     200.7
   9  11  -6    -137.8      24.5     583.9
   9  11  -5     -19.8       3.4     170.0
   9  11  -4      77.9      96.1     289.5
   9  11  -3      88.5      26.7     242.8
   9  11  -2     -56.4       2.7     312.2
   9  11  -1    -291.2       8.9     694.3
   9  11   0     110.3       0.8     304.8
   9  11   1     159.2      54.4     252.1
   9  11   2     -41.2       9.9     230.2
   9  11   3      -5.4      77.1     123.2
   9  11   4     262.1     106.7     297.5
   9  11   5    -119.6      14.6     408.4
   9  11   6    -269.2       0.1     646.1
   9  11   7     453.4       4.9     409.9
   9  11   8      99.8       3.8     256.4
   9  11   9       0.8       7.4     257.9
   9  11  10      -2.1      32.1      45.7
   9  11  11      76.6       0.9     251.4
   9  11  12     252.7     135.4     294.4
   9  11  13      -5.4       4.7      94.3
   9  11  14     308.9       0.7     343.5
   9  11  15    -332.4       1.1     816.3
   9  11  16     250.4      38.5     348.5
   9  11  17     276.4       4.7     303.1
   9  13  -4     -16.7      66.6     144.1
   9  13  -3     262.1       0.3     432.1
   9  13  -2     283.8       1.5     223.6
   9  13  -1    -223.5       0.1     525.4
   9  13   0    -192.0      29.5     549.6
   9  13   1    -230.1      19.3     862.7
   9  13   2      87.1      38.8     266.8
   9  13   3     141.3       3.1     275.6
   9  13   4     137.8       6.1     337.3
   9  13   5       0.0       9.8      53.2
  10   0 -30    -192.0       0.1     521.3
  10   0 -28     -38.4       1.8     209.7
  10   0 -26     114.9       5.9     295.5
  10   0 -24    -159.2       0.0     255.7
  10   0 -22     264.4     109.3     170.8
  10   0 -20      81.8     433.6     203.1
  10   0 -18     379.1     243.1     153.3
  10   0 -16      83.1      11.7     151.6
  10   0 -14     241.3     291.5     111.0
  10   0 -12    -102.7       1.6     165.6
  10   0 -10     603.9     649.3     125.4
  10   0  -8     842.3     888.9     152.4
  10   0  -6     153.7     142.7     101.2
  10   0  -4     -37.5      90.3      90.2
  10   0  -2      65.5       0.6      85.0
  10   0   0       8.9      20.1      92.0
  10   0   2     478.6     446.2     102.1
  10   0   4      63.2      31.8      69.6
  10   0   6      95.5     385.1     122.6
  10   0   8     136.1     103.0     110.6
  10   0  10     632.9     659.1     168.8
  10   0  12     596.8     409.2     196.0
  10   0  14     938.0     729.4     205.5
  10   0  16    1727.7    1789.4     224.3
  10   0  18     -30.7       4.2     144.7
  10   0  20     301.2     158.3     253.1
  10   0  22      99.8      89.6     269.6
  10   0  24     -92.7      44.3     374.8
  10   0  26    -116.5       1.0     476.9
  10   0  28     -60.9      22.9     291.3
  10   0  30      44.0      11.5     409.4
  10   2 -30       5.4       8.1     203.9
  10   2 -29      95.5      22.0     233.7
  10   2 -28    -187.9      46.9     537.8
  10   2 -27     -60.9       4.9     285.6
  10   2 -26     -19.1       3.0     151.9
  10   2 -25     170.4      22.8     253.2
  10   2 -24      29.9       0.1     273.6
  10   2 -23     -81.8      38.8     263.8
  10   2 -22     -11.3     145.9      93.4
  10   2 -21      99.8       0.3     204.0
  10   2 -20     -84.4      10.3     254.6
  10   2 -19       5.4      25.6     193.0
  10   2 -18    -110.3      50.2     223.6
  10   2 -17      -1.9      14.9      32.5
  10   2 -16    -137.8      10.8     188.4
  10   2 -15     108.7     122.1     138.4
  10   2 -14     162.9     237.3     163.8
  10   2 -13     -48.0      14.4     120.2
  10   2 -12     162.9     215.0     124.7
  10   2 -11      58.6       7.5     122.8
  10   2 -10     252.7     208.9     148.4
  10   2  -9      -5.8       2.3      39.3
  10   2  -8      16.7       7.5     104.8
  10   2  -7      42.1       0.0     112.6
  10   2  -6     438.0     325.9     134.3
  10   2  -5     184.0     213.0      93.0
  10   2  -4     327.1     261.9     116.1
  10   2  -3     413.9     436.1     121.7
  10   2  -2       8.9      20.5      89.0
  10   2  -1     411.0     477.0     124.2
  10   2   0     259.7     260.5      98.7
  10   2   1     387.7     405.8     106.2
  10   2   2     274.0     314.6     113.5
  10   2   3      70.3      50.1      94.2
  10   2   4     107.2     136.5     116.3
  10   2   5      83.1      97.6      90.4
  10   2   6     960.5     954.6     149.2
  10   2   7     119.6     114.2     103.7
  10   2   8      19.8      41.6     131.0
  10   2   9       9.8      97.2     123.9
  10   2  10     -50.0      18.7     125.9
  10   2  11     -26.1      57.7      90.1
  10   2  12     223.5      83.7     143.9
  10   2  13     301.2     243.9     156.9
  10   2  14      99.8      15.9     144.2
  10   2  15     206.4     301.7     155.0
  10   2  16     234.5     209.0     185.4
  10   2  17     -23.2      18.6     105.3
  10   2  18     -55.3       1.6     163.8
  10   2  19     217.0     143.1     195.5
  10   2  20     -59.7       1.2     197.3
  10   2  21     -36.6      50.1     150.9
  10   2  22    -105.7      82.8     274.4
  10   2  23     -12.8       0.7     117.8
  10   2  24      32.4      13.7     256.3
  10   2  25     111.8      11.5     293.0
  10   2  26     178.1       3.2     295.8
  10   2  27      12.3       3.4     297.1
  10   2  28     -75.3       0.0     378.4
  10   2  29    -192.0       8.7     537.5
  10   2  30     435.0       0.9     346.8
  10   4 -29       0.0      19.8      53.2
  10   4 -28     180.0       0.2     254.4
  10   4 -27     214.8       1.1     324.9
  10   4 -26     517.6      24.5     321.9
  10   4 -25     129.4      13.6     272.1
  10   4 -24     -10.8      14.7      81.4
  10   4 -23      58.6       0.8     208.8
  10   4 -22     153.7       0.7     195.3
  10   4 -21     -17.9      31.1     103.6
  10   4 -20      46.0       7.0     196.8
  10   4 -19      69.1      68.7     189.1
  10   4 -18     -95.5      28.8     232.3
  10   4 -17     356.7     226.1     217.6
  10   4 -16       9.4       0.2     177.3
  10   4 -15    -107.2     152.3     216.0
  10   4 -14     582.6     639.5     161.9
  10   4 -13      85.8       1.3     179.6
  10   4 -12      13.3      29.3     132.9
  10   4 -11     278.9      59.3     170.5
  10   4 -10     153.7     276.4     160.9
  10   4  -9      35.8      14.9     158.7
  10   4  -8     105.7     101.1     135.0
  10   4  -7    -105.7       1.3     197.9
  10   4  -6     685.3     843.4     156.5
  10   4  -5     157.3     258.1     107.9
  10   4  -4     419.9     341.9     125.5
  10   4  -3     -14.4      30.7      39.3
  10   4  -2    1482.5    1537.3     168.5
  10   4  -1      53.2      84.3     104.2
  10   4   0    1661.7    1792.6     160.5
  10   4   1      80.5      84.9     104.7
  10   4   2      65.5     177.4      92.1
  10   4   3      81.8      95.2      92.3
  10   4   4      38.4      83.1     110.3
  10   4   5    1215.0    1092.9     167.8
  10   4   6     206.4     149.6     146.7
  10   4   7     607.5     546.0     161.8
  10   4   8      34.9       2.0     152.5
  10   4   9     469.1     559.4     154.8
  10   4  10    1199.8    1172.8     207.1
  10   4  11     127.8     263.8     141.8
  10   4  12     792.3     621.9     135.5
  10   4  13     276.4     385.6     147.9
  10   4  14     131.1     262.7     153.6
  10   4  15     301.2     326.9     149.3
  10   4  16      87.1      16.8     141.6
  10   4  17      27.6      22.4     177.7
  10   4  18      55.3     120.9     175.7
  10   4  19    -239.0       0.4     439.7
  10   4  20      40.2       1.2     223.9
  10   4  21     281.3     336.7     266.6
  10   4  22     161.0      40.6     186.9
  10   4  23     -96.9       0.4     363.2
  10   4  24    -102.7      41.9     353.3
  10   4  25     402.1      25.1     289.5
  10   4  26    -234.5      27.8     553.9
  10   4  27     -79.1       2.6     393.1
  10   4  28    -143.0      21.6     486.6
  10   4  29      49.0       1.7     241.0
  10   6 -27     110.3      11.3     182.2
  10   6 -26     -98.4       0.4     406.4
  10   6 -25    -108.7      38.8     453.2
  10   6 -24     194.0       6.3     296.6
  10   6 -23      65.5      10.8     258.5
  10   6 -22      34.9      12.3     236.9
  10   6 -21     -51.1      10.0     202.2
  10   6 -20      57.5       9.6     240.0
  10   6 -19      23.2      42.7     191.6
  10   6 -18     134.4     120.5     228.3
  10   6 -17      65.5      46.6     180.6
  10   6 -16     833.9     783.1     269.5
  10   6 -15     316.6     263.8     168.7
  10   6 -14      94.1     101.3     205.1
  10   6 -13      18.5      57.2     143.7
  10   6 -12     127.8      51.5     183.0
  10   6 -11     405.1     456.6     187.9
  10   6 -10     110.3      30.9     186.8
  10   6  -9      34.9      29.2     143.9
  10   6  -8      76.6      77.8     160.8
  10   6  -7     842.3     805.6     194.7
  10   6  -6     497.9     326.0     153.0
  10   6  -5     -60.9       5.6     134.3
  10   6  -4     475.4     412.4     206.7
  10   6  -3     351.2     293.1     164.0
  10   6  -2     200.1     259.6     125.9
  10   6  -1     531.0     366.9     178.1
  10   6   0     -41.2       0.5      94.5
  10   6   1      33.2      29.7     167.2
  10   6   2      31.5      26.0     154.8
  10   6   3     855.1     771.3     196.2
  10   6   4     -30.7       7.2     107.5
  10   6   5      40.2      31.0     154.5
  10   6   6     259.7     196.6     176.3
  10   6   7     408.0     540.4     167.9
  10   6   8     276.4     288.2     181.9
  10   6   9      87.1      50.2     164.7
  10   6  10       5.1     196.9     199.5
  10   6  11       7.3      57.4     174.3
  10   6  12     376.3     273.9     178.2
  10   6  13     121.2      59.9     205.6
  10   6  14     186.0      98.6     224.7
  10   6  15     365.0     447.7     253.6
  10   6  16      49.0      18.4     252.2
  10   6  17     168.5       0.4     274.5
  10   6  18      91.3      20.5     196.4
  10   6  19     144.8     119.7     247.4
  10   6  20      72.8       3.5     280.0
  10   6  21      39.3       2.0     240.5
  10   6  22    -227.9       0.0     596.6
  10   6  23      25.3      27.6     282.5
  10   6  24      46.0       2.0     260.1
  10   6  25     192.0       3.9     343.5
  10   6  26     108.7       3.1     457.8
  10   8 -24     196.0       0.9     326.7
  10   8 -23     -84.4      16.9     321.6
  10   8 -22     -21.8      19.4     133.4
  10   8 -21     384.8       1.4     334.7
  10   8 -20    -122.9       1.8     444.6
  10   8 -19     337.7       0.6     254.6
  10   8 -18    -291.2      24.1     572.4
  10   8 -17      21.1       0.9     273.4
  10   8 -16     236.7       0.0     186.3
  10   8 -15    -187.9      31.5     493.9
  10   8 -14      -8.9       9.5      91.1
  10   8 -13     116.5      48.5     240.8
  10   8 -12     387.7     190.7     203.9
  10   8 -11      60.9      10.6     261.7
  10   8 -10      81.8      23.1     162.2
  10   8  -9     214.8       1.6     252.2
  10   8  -8      89.9       0.4     159.0
  10   8  -7       2.1       0.0     209.5
  10   8  -6     161.0      97.5     157.3
  10   8  -5    -148.3      67.6     275.3
  10   8  -4     250.4      37.1     205.4
  10   8  -3      55.3      87.9     205.0
  10   8  -2     792.3     631.1     229.9
  10   8  -1     257.4     164.4     217.6
  10   8   0     537.7     667.3     175.9
  10   8   1     118.1      78.7     207.6
  10   8   2      66.7      92.8     231.1
  10   8   3     124.5      11.4     200.1
  10   8   4     -16.7       9.8     100.7
  10   8   5     241.3      98.4     226.5
  10   8   6      64.3      19.9     195.4
  10   8   7     223.5       5.2     228.9
  10   8   8    -146.5       5.2     370.7
  10   8   9     143.0       1.7     251.2
  10   8  10     137.8      97.6     162.7
  10   8  11     164.7      33.9     237.7
  10   8  12     136.1      47.0     231.4
  10   8  13      83.1      50.2     234.0
  10   8  14      60.9       0.9     231.0
  10   8  15    -200.1      98.3     408.5
  10   8  16    -164.7      44.8     409.9
  10   8  17     126.1      74.4     401.3
  10   8  18      39.3       9.4     309.1
  10   8  19     -41.2      28.7     176.0
  10   8  20    -184.0       0.9     557.8
  10   8  21      27.6       1.6     318.5
  10   8  22      44.0       2.6     268.1
  10   8  23     381.9       0.0     333.5
  10  10 -18     348.5     126.9     196.0
  10  10 -17    -146.5      15.4     298.4
  10  10 -16    -118.1      85.5     258.3
  10  10 -15     174.2      32.4     227.1
  10  10 -14      89.9       0.8     264.1
  10  10 -13     -17.3      32.7     109.1
  10  10 -12     164.7      73.8     258.3
  10  10 -11    -184.0      35.7     520.3
  10  10 -10     -83.1       7.2     308.4
  10  10  -9    -210.6       0.7     474.1
  10  10  -8     139.6       2.2     236.0
  10  10  -7     -20.4       0.0     158.3
  10  10  -6     -95.5       8.4     384.8
  10  10  -5      41.2       0.6     281.7
  10  10  -4     -83.1      22.6     287.2
  10  10  -3      83.1      33.7     273.9
  10  10  -2      14.9     166.6     227.7
  10  10  -1      42.1      18.8     242.3
  10  10   0     102.7      96.8     260.2
  10  10   1    -221.3      15.3     555.4
  10  10   2      81.8      62.8     236.1
  10  10   3     150.1      47.0     328.8
  10  10   4     -65.5       4.9     260.9
  10  10   5      20.4      15.0     236.7
  10  10   6     131.1      34.1     347.3
  10  10   7     441.1      22.5     343.1
  10  10   8      20.4      25.8     235.4
  10  10   9     255.0       1.6     244.6
  10  10  10     131.1      35.4     220.4
  10  10  11     -19.8     131.1     181.0
  10  10  12      52.1      94.7     318.0
  10  10  13     296.2      43.2     278.6
  10  10  14       0.4       0.9     277.2
  10  10  15     -59.7       1.5     283.0
  10  10  16     107.2     114.1     253.7
  10  10  17    -168.5       1.5     425.9
  10  10  18    -441.1       0.4     814.7
  10  12  -9     453.4       0.4     562.1
  10  12  -8    -114.9      43.5     481.5
  10  12  -7    -293.7     145.3    1089.7
  10  12  -6     -92.7       5.6     296.2
  10  12  -5      92.7       7.1     234.4
  10  12  -4     343.1       6.1     321.5
  10  12  -3      63.2     159.0     216.8
  10  12  -2      38.4      76.3     334.5
  10  12  -1     311.4      16.9     262.5
  10  12   0      35.8      66.2     252.0
  10  12   1      26.8      21.8     235.6
  10  12   2      55.3      43.7     155.1
  10  12   3     -89.9       2.8     461.8
  10  12   4    -114.9      46.6     526.9
  10  12   5     264.4       0.8     377.1
  10  12   6     241.3       7.9     405.5
  10  12   7    -132.7       2.9     526.0
  10  12   8      27.6       6.7     243.5
  11   1 -29     -33.2       4.4     218.4
  11   1 -28    -144.8       9.8     459.8
  11   1 -27      96.9      11.5     238.3
  11   1 -26     -94.1       2.4     329.6
  11   1 -25     -38.4      48.9     188.0
  11   1 -24    -196.0      19.0     528.9
  11   1 -23     104.2     131.6     195.1
  11   1 -22     -57.5      58.0     255.5
  11   1 -21      16.7       0.0     165.0
  11   1 -20    -219.1      34.0     481.4
  11   1 -19     -70.3      66.3     232.4
  11   1 -18     -96.9      24.4     247.0
  11   1 -17     245.8     169.5     182.9
  11   1 -16      12.3       5.8     172.0
  11   1 -15      58.6     199.8     151.9
  11   1 -14      32.4       0.1     146.0
  11   1 -13     607.5     415.4     176.1
  11   1 -12      -4.5       8.4      43.2
  11   1 -11      23.2      18.1     153.7
  11   1 -10     196.0     274.8     126.6
  11   1  -9     501.2     473.4     143.7
  11   1  -8     141.3     117.0     130.0
  11   1  -7     -60.9       5.0     137.7
  11   1  -6     776.0     742.0     146.3
  11   1  -5      70.3      13.6     117.4
  11   1  -4      76.6      97.8     118.7
  11   1  -3      28.3       1.0     123.4
  11   1  -2     431.9     476.1     124.3
  11   1  -1      -0.6      81.5      11.6
  11   1   0     172.3     144.2     114.9
  11   1   1      30.7      42.1      97.0
  11   1   2     252.7     305.3     104.3
  11   1   3      49.0      75.5     101.1
  11   1   4      87.1      20.8     117.1
  11   1   5     150.1     212.5     132.2
  11   1   6      -5.8      19.7      40.4
  11   1   7      20.4       0.4     122.6
  11   1   8      43.1       6.2     127.3
  11   1   9     370.6     345.4     179.7
  11   1  10    1516.4    1525.7     193.1
  11   1  11     497.9     589.0     175.7
  11   1  12    1086.4    1058.9     206.7
  11   1  13     234.5     239.1     174.2
  11   1  14      74.0       0.2     198.3
  11   1  15     -13.8      87.3      76.5
  11   1  16      76.6      89.7     179.9
  11   1  17      81.8      28.9     184.6
  11   1  18      24.6     129.9     193.1
  11   1  19     324.4      77.1     254.8
  11   1  20     127.8       4.6     252.2
  11   1  21      34.0      81.6     281.6
  11   1  22    -161.0       9.6     494.1
  11   1  23      29.1      10.8     266.0
  11   1  24     278.9      88.5     306.9
  11   1  25     119.6       0.4     322.2
  11   1  26      70.3       0.3     329.0
  11   1  27     -18.5      13.7     147.5
  11   1  28      25.3       4.2     257.6
  11   3 -29     -98.4       0.0     457.1
  11   3 -28     104.2      26.1     302.3
  11   3 -27     -21.8      16.8     205.6
  11   3 -26      44.0       0.2     247.8
  11   3 -25     -65.5       0.2     286.9
  11   3 -24     155.5      19.8     261.9
  11   3 -23     134.4       1.0     312.8
  11   3 -22     241.3      10.4     290.0
  11   3 -21     -52.1      36.4     176.9
  11   3 -20     465.9     710.4     188.9
  11   3 -19      91.3     275.0     164.4
  11   3 -18     162.9     310.6     176.8
  11   3 -17      88.5      44.9     186.6
  11   3 -16     428.9     349.1     175.2
  11   3 -15     262.1     232.8     162.9
  11   3 -14     286.2     361.7     165.3
  11   3 -13     -25.3     136.3     105.7
  11   3 -12     -29.1       2.7     126.7
  11   3 -11       8.1      22.1     117.4
  11   3 -10      77.9      37.6     157.0
  11   3  -9     101.3      50.4     127.7
  11   3  -8     712.3     676.1     147.9
  11   3  -7     166.6     128.8     137.4
  11   3  -6     507.7     486.3     147.9
  11   3  -5     712.3     745.7     171.3
  11   3  -4    1643.9    1440.5     177.4
  11   3  -3     259.7     247.9     112.8
  11   3  -2      79.1       0.1     106.4
  11   3  -1    -121.2       9.5     163.8
  11   3   0     -13.3       0.0      47.3
  11   3   1      70.3      37.2      81.9
  11   3   2     992.4    1086.1     147.0
  11   3   3       1.2       2.0     119.3
  11   3   4     863.6     798.6     150.0
  11   3   5      60.9      72.1     128.6
  11   3   6      31.5     101.7     138.4
  11   3   7     438.0     383.2     161.8
  11   3   8     441.1     438.6     147.0
  11   3   9     -58.6      32.7     165.3
  11   3  10      69.1      46.9     145.5
  11   3  11     283.8     225.6     169.5
  11   3  12     286.2     307.5     180.1
  11   3  13     327.1     185.5     150.3
  11   3  14    -159.2       5.8     358.8
  11   3  15     376.3     361.8     200.9
  11   3  16      16.7      31.5     171.5
  11   3  17      29.1      54.3     193.6
  11   3  18      39.3       9.8     216.8
  11   3  19     -23.9       4.5     149.6
  11   3  20    -316.6      24.2     700.7
  11   3  21      57.5      39.0     219.0
  11   3  22      39.3       7.9     226.8
  11   3  23     200.1      61.9     274.4
  11   3  24      75.3      49.8     321.5
  11   3  25     166.6      23.1     314.4
  11   3  26      40.2       0.0     240.6
  11   3  27     210.6       5.5     302.6
  11   3  28      75.3       0.1     345.5
  11   5 -27     176.1       3.6     280.7
  11   5 -26      46.0      23.0     269.0
  11   5 -25     435.0       2.4     292.0
  11   5 -24      23.9      22.7     225.9
  11   5 -23      77.9       1.3     230.3
  11   5 -22     182.0      22.4     236.1
  11   5 -21    -143.0     133.0     390.7
  11   5 -20     -88.5       0.3     223.6
  11   5 -19     -19.8      30.0     124.6
  11   5 -18    -204.3       9.8     421.1
  11   5 -17      91.3       6.2     176.9
  11   5 -16     141.3       6.4     216.7
  11   5 -15      23.9      50.0     180.3
  11   5 -14     -96.9     116.9     254.1
  11   5 -13     -70.3      22.2     201.8
  11   5 -12       3.6      27.8     167.0
  11   5 -11      66.7       0.0     156.0
  11   5 -10      29.1      29.1     136.2
  11   5  -9    -150.1      48.5     259.1
  11   5  -8      40.2      29.7     157.3
  11   5  -7      33.2      10.0     152.1
  11   5  -6      46.0      46.1     164.2
  11   5  -5      56.4      34.5     134.7
  11   5  -4       0.0      23.2     133.2
  11   5  -3    2330.4    2268.0     253.5
  11   5  -2     712.3     605.9     163.5
  11   5  -1     441.1     435.7     140.9
  11   5   0     384.8     281.5     140.2
  11   5   1     146.5     135.1     153.6
  11   5   2     -12.3     119.5      59.2
  11   5   3     629.3     611.7     172.0
  11   5   4     -35.8       2.0     116.9
  11   5   5     102.7      74.9     162.6
  11   5   6     124.5      82.7     149.7
  11   5   7      70.3      29.8     155.3
  11   5   8     -94.1       3.5     217.8
  11   5   9     114.9     171.7     164.2
  11   5  10       9.4      68.2     152.3
  11   5  11      74.0       6.9     200.8
  11   5  12     243.5      41.3     150.2
  11   5  13    -108.7       0.1     243.3
  11   5  14      94.1     152.6     117.4
  11   5  15     139.6       1.1     151.6
  11   5  16      21.8      19.2     203.5
  11   5  17      52.1       0.0     201.1
  11   5  18     -66.7       3.6     301.4
  11   5  19    -166.6      12.8     370.8
  11   5  20     176.1      63.4     211.0
  11   5  21     134.4      52.2     299.3
  11   5  22      12.8       7.5     253.8
  11   5  23     196.0      15.5     255.2
  11   5  24     405.1      61.1     378.7
  11   5  25     214.8       3.0     248.0
  11   5  26     -21.8       3.6     165.4
  11   7 -24      16.7      25.3     210.2
  11   7 -23      64.3       3.0     276.1
  11   7 -22     -44.0      18.0     242.9
  11   7 -21     192.0       8.9     220.3
  11   7 -20      39.3       0.8     260.7
  11   7 -19      -4.5       5.2      60.8
  11   7 -18      62.0      97.1     242.4
  11   7 -17     276.4       2.4     252.2
  11   7 -16     -87.1     136.9     260.0
  11   7 -15    -141.3       0.1     421.3
  11   7 -14     -77.9       0.6     253.5
  11   7 -13       1.4       7.0     218.8
  11   7 -12     -31.5       3.0     157.2
  11   7 -11     889.5     713.0     204.4
  11   7 -10     219.1     103.9     185.7
  11   7  -9     -69.1       8.5     192.8
  11   7  -8     153.7      11.6     195.3
  11   7  -7     345.8     206.3     230.5
  11   7  -6     739.8     526.9     253.9
  11   7  -5     136.1     140.2     222.9
  11   7  -4      51.1       0.7     170.9
  11   7  -3      27.6       9.5     205.2
  11   7  -2      13.3      11.1     173.4
  11   7  -1     -13.8      21.8      91.7
  11   7   0    -162.9       0.2     353.6
  11   7   1     119.6       9.7     161.1
  11   7   2     -77.9       0.0     223.9
  11   7   3       8.5      16.5     152.3
  11   7   4    -162.9     105.1     424.3
  11   7   5     204.3       4.9     193.9
  11   7   6      41.2       4.8     230.2
  11   7   7     -96.9       2.0     271.4
  11   7   8     102.7     119.7     181.8
  11   7   9     402.1     348.7     277.8
  11   7  10    -162.9      13.5     301.5
  11   7  11     -33.2      23.4     175.6
  11   7  12     110.3       5.6     197.6
  11   7  13      -6.9     313.3      68.5
  11   7  14     150.1      12.4     225.1
  11   7  15      -2.1       8.7      44.5
  11   7  16     178.1     176.2     272.5
  11   7  17      -3.1       0.5      66.6
  11   7  18     -65.5      22.4     279.8
  11   7  19      38.4       8.0     225.1
  11   7  20    -362.2      29.2    1029.8
  11   7  21    -176.1       1.8     578.8
  11   7  22    -148.3      15.1     639.4
  11   7  23      33.2       1.8     242.0
  11   9 -19     -27.6       1.0     188.4
  11   9 -18      11.3       0.9     183.5
  11   9 -17    -190.0       5.2     379.9
  11   9 -16      79.1      27.0     231.0
  11   9 -15     -87.1      14.4     321.3
  11   9 -14      40.2      67.0     223.9
  11   9 -13      14.4      53.9     245.0
  11   9 -12    -182.0      29.1     611.9
  11   9 -11     119.6      62.2     287.2
  11   9 -10    -136.1       0.2     321.6
  11   9  -9     -58.6       5.1     289.2
  11   9  -8     190.0       0.1     229.1
  11   9  -7    -281.3      73.4     667.8
  11   9  -6     155.5      95.2     245.5
  11   9  -5      21.8       1.7     217.8
  11   9  -4     -46.0      37.8     195.8
  11   9  -3     -27.6       3.6     181.5
  11   9  -2    -111.8      84.0     333.1
  11   9  -1     -55.3       0.3     181.2
  11   9   0     -46.0     202.5     262.1
  11   9   1      71.6      10.4     223.3
  11   9   2      54.2       2.7     264.2
  11   9   3     -60.9     112.2     258.3
  11   9   4    -157.3      52.9     473.8
  11   9   5      94.1       1.6     256.0
  11   9   6     -42.1      14.6     237.6
  11   9   7     -59.7      56.7     283.0
  11   9   8    -137.8      14.4     410.9
  11   9   9     105.7      33.1     283.4
  11   9  10     354.0      18.0     318.3
  11   9  11      26.1      13.6     282.9
  11   9  12     114.9       0.0     236.1
  11   9  13      55.3      34.9     217.0
  11   9  14     -33.2       1.0     189.0
  11   9  15     200.1       7.7     266.2
  11   9  16      -5.4      11.6      66.0
  11   9  18     131.1      10.9     273.8
  11   9  19    -223.5      19.1     806.7
  11  11 -10    -121.2      22.7     334.0
  11  11  -9     153.7      12.3     200.7
  11  11  -8    -107.2      32.2     382.1
  11  11  -7     264.4      96.5     249.0
  11  11  -6     -79.1       1.8     295.8
  11  11  -5      49.0       7.8     323.7
  11  11  -4     219.1      24.3     220.2
  11  11  -3    -194.0      94.1     446.9
  11  11  -2     144.8      35.3     221.1
  11  11  -1     166.6      39.8     335.1
  11  11   0     324.4      50.5     299.5
  11  11   1      -5.4      38.5      69.4
  11  11   2     -51.1      27.1     210.5
  11  11   3      58.6      15.4     321.6
  11  11   4     126.1       0.6     339.0
  11  11   5       8.5      22.9     329.7
  11  11   6     194.0      22.8     282.4
  11  11   7    -184.0       4.4     460.9
  11  11   8     255.0      67.6     228.3
  11  11  11     376.3       0.9     398.9
  12   0 -28     126.1      12.2     285.0
  12   0 -26     -92.7       0.5     268.1
  12   0 -24    -126.1       6.2     296.4
  12   0 -22       0.0      12.9      53.2
  12   0 -20    -113.4       8.2     301.2
  12   0 -18     314.0     272.0     217.1
  12   0 -16    -217.0      70.7     468.3
  12   0 -14     137.8      12.7     207.2
  12   0 -12     517.6     524.4     169.2
  12   0 -10     114.9     106.9     139.1
  12   0  -8     731.9     715.5     169.7
  12   0  -6     359.5     300.0     154.8
  12   0  -4       8.1      68.2     141.9
  12   0  -2    1361.5    1261.8     183.0
  12   0   0     308.9     119.1     156.3
  12   0   2      16.7      33.2     135.2
  12   0   4     411.0     328.2     174.4
  12   0   6      72.8       7.6     121.9
  12   0   8     190.0     138.3     201.0
  12   0  10    2330.4    2578.7     316.8
  12   0  12     987.8    1054.5     279.6
  12   0  14     -23.2     146.2     147.4
  12   0  16    -127.8      18.8     344.5
  12   0  18     153.7     312.8     231.4
  12   0  20    -214.8      51.0     363.4
  12   0  22     162.9      52.8     361.1
  12   0  24      36.6      85.9     263.1
  12   0  26     -85.8       2.7     321.5
  12   2 -28     143.0       0.7     186.6
  12   2 -27    -230.1       5.4     519.9
  12   2 -26      79.1      12.4     293.2
  12   2 -25     262.1      52.3     271.5
  12   2 -24    -236.7      34.3     581.2
  12   2 -23      41.2       3.3     260.2
  12   2 -22     -21.8      10.5     136.8
  12   2 -21      67.9       0.1     201.9
  12   2 -20     345.8     207.8     217.0
  12   2 -19      55.3      76.3     230.0
  12   2 -18     257.4     189.8     222.3
  12   2 -17     110.3       2.9     223.6
  12   2 -16      25.3     112.1     187.1
  12   2 -15      80.5      13.7     184.4
  12   2 -14      52.1      60.7     191.6
  12   2 -13     -13.3       6.7      73.9
  12   2 -12     370.6     457.5     188.1
  12   2 -11      10.8       7.9     181.4
  12   2 -10     -55.3       0.1     121.5
  12   2  -9     -16.1       2.4      77.8
  12   2  -8    1006.2     999.2     175.8
  12   2  -7     196.0     228.9     165.4
  12   2  -6       3.1       5.2     126.3
  12   2  -5     -59.7       0.5     129.6
  12   2  -4    1072.0    1226.9     200.6
  12   2  -3      -9.4      14.5      46.0
  12   2  -2     118.1     178.0     123.6
  12   2  -1     359.5     433.7     130.0
  12   2   0      75.3     132.2     113.9
  12   2   1     419.9     502.7     140.5
  12   2   2     243.5     219.5     143.4
  12   2   3      58.6      16.5     120.6
  12   2   4     144.8     109.2     124.6
  12   2   5     -14.4       4.8      71.3
  12   2   6      79.1     115.8     119.4
  12   2   7     143.0     223.5     148.3
  12   2   8     223.5     150.1     176.6
  12   2   9     108.7     171.0     170.3
  12   2  10     -42.1       7.0     145.8
  12   2  11      63.2       0.8     171.6
  12   2  12      72.8      51.5     159.3
  12   2  13      24.6      25.5     190.9
  12   2  14     102.7      86.2     198.1
  12   2  15      74.0       4.2     205.8
  12   2  16     -80.5      28.8     218.5
  12   2  17    -187.9      15.4     453.9
  12   2  18    -243.5       0.0     594.0
  12   2  19    -198.1       3.5     463.9
  12   2  20     -15.5      59.7     125.8
  12   2  21     -99.8       1.5     394.9
  12   2  22     -64.3       9.4     250.4
  12   2  23     200.1     167.0     245.5
  12   2  24    -124.5       0.1     426.3
  12   2  25    -187.9       2.6     623.8
  12   2  26     168.5       1.8     321.8
  12   2  27    -376.3       5.7    1046.7
  12   4 -26    -146.5       0.6     513.7
  12   4 -25      24.6      23.3     288.6
  12   4 -24    -148.3       5.6     426.3
  12   4 -23     -74.0       4.6     337.6
  12   4 -22       0.3      61.4     262.2
  12   4 -21     168.5     137.6     240.4
  12   4 -20     -28.3      29.0     170.8
  12   4 -19      74.0      40.0     247.2
  12   4 -18    -148.3      36.1     389.0
  12   4 -17     162.9       9.2     206.6
  12   4 -16     131.1      57.5     235.4
  12   4 -15     -16.1      40.2     104.1
  12   4 -14      38.4       8.7     216.1
  12   4 -13     -19.1       3.1     125.7
  12   4 -12     -19.1      34.4     112.3
  12   4 -11     168.5      32.2     185.5
  12   4 -10     -30.7      62.3      99.4
  12   4  -9     -31.5       5.9     114.6
  12   4  -8      51.1      89.4     169.9
  12   4  -7     -21.1       3.2      89.8
  12   4  -6      21.8       1.9     124.6
  12   4  -5      91.3      16.2     114.2
  12   4  -4     101.3      61.2     113.0
  12   4  -3     572.1     774.6     167.4
  12   4  -2      -5.8       1.2      40.4
  12   4  -1     278.9     101.8     134.0
  12   4   0      62.0     117.4     137.8
  12   4   1     751.8     782.8     160.0
  12   4   2     -34.9       7.9      99.1
  12   4   3      17.9       0.0     128.3
  12   4   4      55.3      18.8     147.5
  12   4   5     399.2     421.2     154.4
  12   4   6      39.3      32.1     179.3
  12   4   7      38.4      13.6     155.5
  12   4   8      67.9     129.7     149.0
  12   4   9     230.1     239.5     168.1
  12   4  10     -16.1      12.6     102.4
  12   4  11     -79.1      18.4     211.5
  12   4  12     262.1     258.8     214.9
  12   4  13      28.3       0.5     179.3
  12   4  14    -118.1       9.8     356.5
  12   4  15    -131.1      36.0     395.7
  12   4  16     151.9      21.6     264.2
  12   4  17     -34.0       0.8     159.1
  12   4  18     -35.8      84.4     182.3
  12   4  19     -21.1       2.8     178.2
  12   4  20     324.4      17.8     252.2
  12   4  21     -23.2       0.1     188.1
  12   4  22      65.5      33.2     258.5
  12   4  23     370.6      55.2     311.7
  12   4  24     141.3      29.5     298.2
  12   4  25     343.1       3.1     348.5
  12   6 -24      98.4       8.7     196.7
  12   6 -23      -2.3      16.2      71.7
  12   6 -22     -76.6      23.8     371.4
  12   6 -21     -95.5       1.2     282.2
  12   6 -20     -58.6      71.7     273.6
  12   6 -19      52.1      10.1     219.0
  12   6 -18      60.9       4.5     226.5
  12   6 -17     -19.1      90.4     155.7
  12   6 -16     223.5      30.5     244.2
  12   6 -15     143.0       2.9     200.6
  12   6 -14     -72.8      41.4     245.1
  12   6 -13     -92.7       6.4     258.3
  12   6 -12      70.3     170.6     212.8
  12   6 -11      80.5      12.1     181.8
  12   6 -10     262.1      19.0     207.8
  12   6  -9      36.6      53.3     148.3
  12   6  -8     176.1     282.1     222.6
  12   6  -7     -56.4       1.2     167.6
  12   6  -6     327.1     267.9     184.6
  12   6  -5    -134.4      17.4     260.4
  12   6  -4      58.6     169.4     153.0
  12   6  -3     136.1      57.8     183.8
  12   6  -2     184.0     285.7     164.2
  12   6  -1      18.5       4.0     195.1
  12   6   0      42.1      30.0     207.3
  12   6   1    -168.5      15.9     310.5
  12   6   2      66.7      98.3     175.1
  12   6   3       1.7      67.7     194.5
  12   6   4     327.1     187.1     211.0
  12   6   5     -16.7      32.5     101.8
  12   6   6     108.7      82.9     158.2
  12   6   7    -204.3      19.3     362.7
  12   6   8     124.5     243.9     144.8
  12   6   9      66.7      42.0     191.8
  12   6  10      -2.8     217.0      40.6
  12   6  11     -49.0       0.5     201.1
  12   6  12      28.3       0.9     227.5
  12   6  13     -94.1      95.4     434.2
  12   6  14    -110.3      68.8     453.3
  12   6  15     221.3      59.2     271.2
  12   6  16     -27.6      31.0     186.8
  12   6  17      25.3       0.7     248.0
  12   6  18      32.4       0.0     346.8
  12   6  19     129.4     131.8     240.6
  12   6  20     -38.4      19.6     204.3
  12   6  21    -241.3       0.7     600.3
  12   6  22     121.2      10.5     354.9
  12   6  23     -65.5      21.3     317.6
  12   8 -19       5.4       3.8     243.7
  12   8 -18       8.5      15.7     208.0
  12   8 -17    -111.8       0.6     317.7
  12   8 -16     157.3       6.4     243.3
  12   8 -15      44.0      27.5     202.3
  12   8 -14    -150.1      26.7     369.9
  12   8 -13     -58.6       2.0     276.9
  12   8 -12     153.7      95.3     211.5
  12   8 -11     129.4     172.7     222.3
  12   8 -10     -52.1      25.5     233.7
  12   8  -9      52.1       5.6     184.3
  12   8  -8      63.2     276.2     204.0
  12   8  -7    -107.2       1.6     329.2
  12   8  -6     148.3     167.9     191.8
  12   8  -5     -81.8       2.3     229.5
  12   8  -4     303.7      39.8     238.9
  12   8  -3     -11.3       0.1     120.8
  12   8  -2       5.4       7.1     219.9
  12   8  -1     -21.8      32.2     123.2
  12   8   0     351.2       0.0     273.3
  12   8   1    -153.7       1.5     347.1
  12   8   2     -60.9      12.5     202.6
  12   8   3       5.4      30.0     285.9
  12   8   4      60.9       4.9     176.4
  12   8   5    -102.7      27.9     347.4
  12   8   6     232.3     104.7     306.7
  12   8   7     208.5      69.5     214.8
  12   8   8       0.3      27.3     276.5
  12   8   9     252.7      56.4     285.2
  12   8  10      88.5      47.2     244.2
  12   8  11     -39.3       9.6     162.8
  12   8  12     -55.3      68.0     193.1
  12   8  13     441.1      27.8     318.5
  12   8  14     -38.4     108.7     336.3
  12   8  15    -159.2      17.5     390.1
  12   8  16     -98.4       1.0     351.5
  12   8  17    -176.1       2.4     468.4
  12   8  18     -71.6      14.4     433.0
  12  10 -13     170.4       9.0     230.3
  12  10 -11     -41.2      12.3     149.7
  12  10 -10      94.1      72.4     241.9
  12  10  -9     -65.5       2.7     175.9
  12  10  -8      76.6      20.9     310.1
  12  10  -7    -230.1       6.5     603.9
  12  10  -6    -259.7       8.3     707.5
  12  10  -5    -126.1      14.8     371.8
  12  10  -4     164.7       3.5     258.3
  12  10  -3     -52.1       2.7     320.1
  12  10  -2     -16.7      13.5     153.7
  12  10  -1     911.4      41.2     453.5
  12  10   0       2.1      41.1     261.8
  12  10   1     -54.2       1.4     249.2
  12  10   2      70.3       5.6     352.2
  12  10   3     -35.8      46.2     275.6
  12  10   4       0.0       1.9      53.2
  12  10   5     -37.5       4.7     244.8
  12  10   6    -119.6       4.6     402.0
  12  10   7      -5.1      40.3      69.2
  12  10   8     -85.8      29.9     330.9
  12  10   9       3.6      11.4     253.0
  12  10  10     110.3       3.4     266.5
  12  10  11    -114.9       6.4     353.3
  12  10  12     -38.4       6.7     199.8
  12  10  13    -219.1       8.9     544.1
  13   1 -26      95.5       6.7     195.2
  13   1 -25    -288.7       3.8     723.6
  13   1 -24     192.0      49.7     256.6
  13   1 -23      10.8      72.2     206.7
  13   1 -22     -44.0      29.6     237.1
  13   1 -21    -159.2       7.7     443.4
  13   1 -20      91.3       3.9     221.5
  13   1 -19     -13.8     164.2     120.4
  13   1 -18      66.7       0.4     249.0
  13   1 -17      56.4     103.5     197.2
  13   1 -16      -1.9       9.4      45.9
  13   1 -15     -52.1       1.5     184.3
  13   1 -14     -36.6      58.9     167.7
  13   1 -13      12.3     136.5     202.7
  13   1 -12      12.3      32.3     189.9
  13   1 -11     202.2     101.6     172.1
  13   1 -10     116.5      25.0     165.3
  13   1  -9      21.1      22.6     145.4
  13   1  -8     108.7     134.3     155.1
  13   1  -7     155.5     183.6     174.6
  13   1  -6     219.1     195.7     161.9
  13   1  -5      -8.1       1.8      55.6
  13   1  -4     296.2     212.7     160.6
  13   1  -3     141.3     138.5     135.2
  13   1  -2     -29.1       7.5      92.9
  13   1  -1      43.1       3.8     135.0
  13   1   0       2.1      63.2     149.7
  13   1   1      -3.3       4.3      39.4
  13   1   2      51.1      16.3     141.7
  13   1   3      47.0     116.1     141.0
  13   1   4     255.0     190.9     163.0
  13   1   5     252.7     116.7     157.7
  13   1   6     119.6     249.7     189.8
  13   1   7     146.5     128.6     155.4
  13   1   8     -43.1       8.5     137.8
  13   1   9     405.1     494.7     190.8
  13   1  10     245.8     223.7     210.4
  13   1  11     132.7      34.9     198.3
  13   1  12     -11.7      68.0     101.0
  13   1  13     -22.5      27.7     141.7
  13   1  14     -50.0       9.6     183.6
  13   1  15     162.9      10.9     240.1
  13   1  16    -121.2      18.1     391.8
  13   1  17     -84.4       0.2     249.2
  13   1  18     151.9       9.4     257.0
  13   1  19      25.3     100.7     255.4
  13   1  20     122.9       0.4     253.8
  13   1  21     107.2      20.8     317.1
  13   1  22    -127.8       5.2     346.2
  13   1  23     153.7      84.9     282.0
  13   1  24     250.4      21.7     325.4
  13   1  25     419.9       0.8     406.4
  13   3 -25      69.1       1.7     235.2
  13   3 -24     234.5       0.5     243.4
  13   3 -23     -19.8      16.8     133.6
  13   3 -22     -45.0       0.2     230.9
  13   3 -21      41.2       8.3     219.9
  13   3 -20    -139.6      28.5     425.6
  13   3 -19    -150.1       8.0     380.6
  13   3 -18     -40.2      23.1     198.0
  13   3 -17    -178.1       3.3     358.1
  13   3 -16    -137.8       7.9     294.5
  13   3 -15      47.0       6.2     165.0
  13   3 -14     -48.0       5.3     182.9
  13   3 -13      32.4      14.9     194.9
  13   3 -12      -9.8       4.0      74.1
  13   3 -11      79.1      24.4     190.7
  13   3 -10      16.1       4.9     182.5
  13   3  -9      42.1       3.9     164.7
  13   3  -8     -72.8      10.4     171.7
  13   3  -7      10.8      22.9     189.0
  13   3  -6     390.5     385.7     175.8
  13   3  -5      89.9     112.8     165.9
  13   3  -4      77.9       0.2     126.1
  13   3  -3      29.1      83.2     129.9
  13   3  -2     155.5     144.6     138.2
  13   3  -1       3.6       1.5     159.6
  13   3   0      26.1      89.9     143.7
  13   3   1     161.0     145.3     155.4
  13   3   2      63.2     109.3     158.8
  13   3   3     127.8     149.0     164.8
  13   3   4     -31.5       0.1     122.0
  13   3   5     210.6     173.4     165.1
  13   3   6     708.4     693.1     232.9
  13   3   7      17.3       4.8     166.7
  13   3   8     -30.7       8.3     165.7
  13   3   9     202.2     240.8     186.6
  13   3  10     168.5     282.1     193.1
  13   3  11      67.9      82.2     201.9
  13   3  12      46.0      12.2     198.8
  13   3  13      36.6      49.6     265.7
  13   3  14      95.5       4.7     230.9
  13   3  15      12.8      10.7     237.1
  13   3  16     -92.7      43.7     247.1
  13   3  17     257.4       6.7     276.1
  13   3  18      88.5      38.1     332.0
  13   3  19     252.7       1.0     278.2
  13   3  20     -19.8       0.1     160.9
  13   3  21      16.1       1.4     250.4
  13   3  22    -102.7      95.2     400.6
  13   3  23     200.1      13.7     359.0
  13   3  24       0.0       0.0       5.3
  13   5 -23     148.3       2.0     175.8
  13   5 -22      25.3      80.8     235.6
  13   5 -21    -194.0      28.3     528.1
  13   5 -20      94.1      21.0     251.8
  13   5 -19     -53.2     132.0     302.0
  13   5 -18    -194.0       0.4     467.2
  13   5 -17      -8.5      20.2     111.0
  13   5 -16    -108.7       0.8     327.0
  13   5 -15     174.2       9.9     229.1
  13   5 -14      66.7       0.0     197.7
  13   5 -13      94.1      20.1     216.4
  13   5 -12      16.7       0.4     215.0
  13   5 -11     376.3      90.0     215.0
  13   5 -10     230.1       5.9     245.5
  13   5  -9       3.9     126.4     182.3
  13   5  -8      84.4      17.6     197.0
  13   5  -7      29.1      13.9     205.4
  13   5  -6     159.2     248.1     226.3
  13   5  -5     110.3      14.8     163.9
  13   5  -4     178.1      89.4     173.2
  13   5  -3     121.2      60.9     189.5
  13   5  -2      70.3      58.2     157.8
  13   5  -1     110.3      61.5     199.1
  13   5   0     137.8     210.9     190.1
  13   5   1     150.1     163.3     191.2
  13   5   2     -51.1      41.8     152.2
  13   5   3      69.1     100.3     144.3
  13   5   4     198.1     319.7     240.2
  13   5   5    -124.5       7.7     291.3
  13   5   6     161.0      12.4     159.1
  13   5   7     -30.7      17.9     127.7
  13   5   8      -6.5       3.5      72.2
  13   5   9      35.8       7.2     202.3
  13   5  10     -47.0      86.4     191.9
  13   5  11      37.5      19.9     233.2
  13   5  12      19.8     149.0     241.3
  13   5  13     -76.6      19.7     339.5
  13   5  14     262.1       2.6     332.9
  13   5  15     -57.5      84.5     273.2
  13   5  16    -146.5       7.2     347.8
  13   5  17      48.0      87.4     245.5
  13   5  18     259.7      55.3     322.0
  13   5  19     139.6       0.5     268.8
  13   5  20    -411.0       2.5     999.3
  13   5  21    -196.0       0.0     686.1
  13   5  22      -3.6       0.2      88.5
  13   5  23    -327.1       0.8     643.6
  13   7 -19      38.4       2.2     284.8
  13   7 -18    -104.2       2.5     314.2
  13   7 -17     -17.9       4.5     142.5
  13   7 -16    -159.2       1.8     504.1
  13   7 -15     335.0      46.8     315.0
  13   7 -14     108.7      19.9     267.7
  13   7 -13    -202.2      23.9     512.2
  13   7 -12     227.9      55.5     264.2
  13   7 -11     -54.2      45.9     228.8
  13   7 -10     -72.8       8.5     255.1
  13   7  -9     257.4     259.0     187.2
  13   7  -8     -43.1      47.9     188.6
  13   7  -7     -80.5      56.8     232.8
  13   7  -6     127.8      55.6     196.2
  13   7  -5      27.6      25.5     176.1
  13   7  -4    -221.3      15.7     384.0
  13   7  -3      99.8       0.2     166.1
  13   7  -2     -91.3       0.1     220.1
  13   7  -1     264.4       0.3     287.0
  13   7   0      13.3       0.4     257.4
  13   7   1     127.8       0.8     230.8
  13   7   2     121.2      23.5     223.2
  13   7   3       5.8      10.3     249.2
  13   7   4     -27.6       0.6     159.3
  13   7   5     264.4     132.1     211.1
  13   7   6     -63.2       3.5     200.5
  13   7   7      -2.8      17.0      56.0
  13   7   8     -10.8      36.8     116.8
  13   7   9      11.3     119.7     178.6
  13   7  10      55.3      68.1     276.6
  13   7  11      83.1       0.7     260.6
  13   7  12     143.0       0.3     232.0
  13   7  13      99.8      75.4     276.8
  13   7  14     176.1       0.6     375.5
  13   7  15       5.4      21.0     328.8
  13   7  16      38.4       0.4     219.7
  13   7  17     -33.2      24.6     187.4
  13   7  18     182.0      10.8     320.7
  13   7  19      46.0      50.6     382.8
  13   9 -14     -94.1       1.8     205.1
  13   9 -13      -5.4       3.0      56.2
  13   9 -12    -186.0      10.4     340.1
  13   9 -11     245.8       1.4     217.2
  13   9  -9     198.1     206.6     266.8
  13   9  -8      11.3      13.9     281.8
  13   9  -7     153.7      14.6     352.6
  13   9  -6    -187.9     102.1     485.9
  13   9  -5    -110.3      40.0     315.5
  13   9  -4      91.3     131.6     292.6
  13   9  -3     -83.1      50.8     344.3
  13   9  -2      88.5       0.9     407.5
  13   9  -1      94.1      49.1     247.5
  13   9   0       0.0       1.4     275.4
  13   9   1      26.8      15.4     323.9
  13   9   2     -96.9       7.5     445.1
  13   9   3     170.4       0.5     260.8
  13   9   4    -161.0       0.2     355.3
  13   9   5      21.8      15.6     234.1
  13   9   6    -239.0      26.0     584.0
  13   9   7     180.0       6.6     260.3
  13   9   8    -345.8       5.1     574.9
  13   9  13     465.9      71.0     289.6
  13   9  14     -44.0      10.0     259.4
  14   0 -24     -65.5      15.0     237.3
  14   0 -22     143.0      27.7     197.1
  14   0 -20      24.6      21.4     203.2
  14   0 -18     210.6      35.7     245.5
  14   0 -16     124.5      23.0     195.3
  14   0 -14    -126.1      38.3     329.2
  14   0 -12      63.2     113.2     154.2
  14   0 -10     164.7     292.1     213.4
  14   0  -8    -114.9      26.9     245.5
  14   0  -6     139.6     170.2     174.0
  14   0  -4     148.3      83.9     175.8
  14   0  -2     219.1     313.7     153.3
  14   0   0      48.0     223.6     156.6
  14   0   2     196.0     115.7     191.9
  14   0   4     306.3      29.2     217.0
  14   0   6    1271.6    1489.7     239.2
  14   0   8     673.9     624.5     219.6
  14   0  10     116.5      27.1     215.6
  14   0  12       8.1      75.7     201.6
  14   0  14     131.1      58.6     243.8
  14   0  16     -70.3      16.5     244.6
  14   0  18     -38.4      10.8     172.7
  14   0  20     321.8      35.3     293.0
  14   0  22    -162.9      33.0     530.4
  14   2 -23      -4.8       0.3      85.8
  14   2 -22     -24.6      64.1     191.6
  14   2 -21      18.5       8.4     201.4
  14   2 -20      -0.1       2.1      12.8
  14   2 -19      46.0       0.0     230.5
  14   2 -18    -101.3     122.4     246.6
  14   2 -17     -33.2       0.3     189.0
  14   2 -16     -89.9       1.1     283.4
  14   2 -15      76.6      35.0     217.0
  14   2 -14    -110.3      13.2     327.7
  14   2 -13     204.3      49.1     214.7
  14   2 -12     -27.6      28.9     164.6
  14   2 -11     -67.9      25.5     206.7
  14   2 -10     -47.0       5.8     178.9
  14   2  -9      -3.3      56.8      41.2
  14   2  -8     319.2     361.3     187.6
  14   2  -7      25.3     110.7     160.0
  14   2  -6     217.0     268.3     180.5
  14   2  -5      42.1       9.9     170.4
  14   2  -4     186.0     319.3     186.9
  14   2  -3      19.8       0.2     176.5
  14   2  -2       3.3      37.8     150.5
  14   2  -1     221.3     139.2     164.9
  14   2   0     541.1     541.5     186.6
  14   2   1      34.9      23.1     154.2
  14   2   2     -38.4       5.9     154.6
  14   2   3     -36.6      14.9     144.8
  14   2   4     182.0      50.2     204.6
  14   2   5     -80.5       0.1     261.6
  14   2   6     200.1     195.7     189.8
  14   2   7      50.0       9.4     183.6
  14   2   8     108.7     159.9     219.0
  14   2   9      59.7      29.0     191.6
  14   2  10      64.3      24.3     248.0
  14   2  11     -69.1      43.4     248.5
  14   2  12     -75.3      79.6     303.7
  14   2  13     -43.1      26.6     206.7
  14   2  14      81.8      15.2     221.6
  14   2  15    -250.4      23.3     650.8
  14   2  16    -221.3      60.5     503.3
  14   2  17      92.7      13.2     241.5
  14   2  18     -75.3      12.3     340.4
  14   2  19     -45.0      12.5     204.5
  14   2  20      52.1      74.2     284.3
  14   2  21     283.8      45.6     272.7
  14   2  22      -0.9      66.2      44.7
  14   2  23      77.9       3.3     261.2
  14   4 -21     -94.1       1.8     294.2
  14   4 -20     -36.6      21.5     245.4
  14   4 -19      33.2      21.3     331.0
  14   4 -18    -278.9       2.2     594.3
  14   4 -17      14.9      13.0     211.4
  14   4 -16     -95.5       3.2     305.0
  14   4 -15     269.2      20.8     256.0
  14   4 -14      -5.4       3.7      61.6
  14   4 -13     190.0       4.4     213.1
  14   4 -12    -170.4       7.6     405.5
  14   4 -11     -35.8      76.4     147.4
  14   4 -10     -20.4      30.1     124.6
  14   4  -9     223.5     109.6     237.6
  14   4  -8      30.7       7.1     191.6
  14   4  -7     136.1     157.7     211.0
  14   4  -6     -36.6       0.8     164.2
  14   4  -5      59.7       1.3     204.0
  14   4  -4      23.2      17.7     160.7
  14   4  -3     119.6      71.9     201.0
  14   4  -2     -40.2       3.6     152.7
  14   4  -1    -151.9      66.6     339.7
  14   4   0     -17.9       1.1     114.7
  14   4   1     102.7      53.1     249.8
  14   4   2    -176.1       1.7     385.2
  14   4   3     -17.3      19.5      97.6
  14   4   4    -153.7      21.7     338.1
  14   4   5      89.9      38.1     239.2
  14   4   6    -114.9       8.0     326.7
  14   4   7     243.5      16.3     223.0
  14   4   8     -34.0       0.8     184.6
  14   4   9     -36.6      24.2     211.9
  14   4  10      30.7       4.6     218.2
  14   4  11       2.8      66.4     258.1
  14   4  12     170.4      88.9     257.0
  14   4  13     -42.1       0.4     209.2
  14   4  14       9.4      14.3     248.8
  14   4  15      94.1      16.5     239.0
  14   4  16     210.6      61.6     205.3
  14   4  17      39.3       0.3     300.0
  14   4  18     -23.9       0.0     172.4
  14   4  19    -194.0       3.7     627.7
  14   4  20     241.3       0.5     353.4
  14   4  21       3.6       1.9     282.0
  14   4  22     343.1       0.2     410.6
  14   6 -17       7.7       8.9     246.9
  14   6 -16     143.0      29.8     270.3
  14   6 -15    -274.0       2.4     540.8
  14   6 -14     159.2      15.6     255.7
  14   6 -13      88.5      23.0     226.4
  14   6 -12      27.6      15.6     245.0
  14   6 -11      13.8       0.0     215.9
  14   6 -10      10.8      26.2     208.7
  14   6  -9     -44.0      27.1     268.1
  14   6  -8     -43.1       6.8     244.1
  14   6  -7      79.1     131.5     197.2
  14   6  -6      28.3       0.9     175.5
  14   6  -5    -176.1      18.6     352.3
  14   6  -4       8.1       3.3     201.6
  14   6  -3     101.3      67.1     215.7
  14   6  -2     -16.1       0.8      85.4
  14   6  -1      80.5      63.2     201.5
  14   6   0     -63.2      36.9     264.3
  14   6   1     101.3      10.2     256.8
  14   6   2     -75.3      15.9     270.8
  14   6   3     -49.0      14.2     186.8
  14   6   4     107.2       9.2     238.6
  14   6   5    -212.7       2.4     455.2
  14   6   6     187.9      95.1     287.9
  14   6   7     -38.4      12.1     184.4
  14   6   8      33.2       3.0     252.1
  14   6   9    -435.0       8.7     827.3
  14   6  10      77.9      41.7     305.0
  14   6  11     176.1       5.1     321.3
  14   6  12     204.3       3.9     371.0
  14   6  13      28.3      20.9     332.3
  14   6  14     107.2      10.6     327.7
  14   6  15     -88.5      27.7     535.1
  14   6  16     -39.3       8.1     336.6
  14   6  17      -0.9      11.8      38.7
  14   6  18     105.7       0.5     310.4
  14   8 -14    -456.5       9.1     641.9
  14   8 -13      27.6      23.1     209.0
  14   8 -12     153.7       0.1     269.4
  14   8 -11      16.7       3.0     215.6
  14   8 -10    -731.9      39.2    1333.6
  14   8  -9    -143.0      36.4     451.7
  14   8  -8    -124.5       2.2     426.3
  14   8  -7      24.6       2.5     302.3
  14   8  -6     -88.5      12.8     299.1
  14   8  -5     286.2       0.0     276.3
  14   8  -4    -485.0       0.0     815.8
  14   8  -3      35.8       2.4     261.6
  14   8  -2     -52.1       0.1     226.4
  14   8  -1    -113.4       0.8     368.0
  14   8   0     -69.1      23.3     346.8
  14   8   1     184.0       1.1     263.1
  14   8   2     132.7      62.5     329.4
  14   8   3     129.4       4.3     222.3
  14   8   4      19.1       5.2     222.1
  14   8   5     194.0      34.2     314.9
  14   8   6    -507.7      38.4     870.9
  14   8   7    -126.1       5.2     450.4
  14   8   8     104.2       1.6     275.5
  14   8   9     170.4      42.7     407.4
  15   1 -21     -59.7       0.1     197.3
  15   1 -20    -111.8       3.9     379.4
  15   1 -19     113.4      52.2     240.7
  15   1 -18     -38.4      24.8     261.3
  15   1 -17    -143.0      13.0     348.8
  15   1 -16      29.9      15.8     249.7
  15   1 -15     -63.2      12.9     227.2
  15   1 -14     -31.5       3.1     190.0
  15   1 -13     -19.1       0.7     144.9
  15   1 -12    -119.6       0.1     314.3
  15   1 -11     136.1      27.0     239.9
  15   1 -10      57.5      13.9     226.7
  15   1  -9     221.3      30.8     201.8
  15   1  -8    -184.0      42.3     375.9
  15   1  -7     -43.1      14.8     201.0
  15   1  -6      14.4      54.9     172.0
  15   1  -5     -52.1      38.4     211.6
  15   1  -4     212.7       5.8     193.6
  15   1  -3      72.8      21.4     177.9
  15   1  -2     -16.7       0.2     104.2
  15   1  -1     271.6     442.2     228.3
  15   1   0     -83.1       6.7     251.3
  15   1   1     -42.1       1.8     181.7
  15   1   2    -219.1      17.0     475.0
  15   1   3     524.3     492.8     240.4
  15   1   4      24.6      31.9     237.9
  15   1   5      95.5     103.9     212.3
  15   1   6      92.7      60.3     193.7
  15   1   7     -70.3      23.4     212.8
  15   1   8     -81.8      29.4     279.6
  15   1   9      83.1       0.2     224.7
  15   1  10     139.6       0.5     267.1
  15   1  11     -52.1       8.2     219.0
  15   1  12     -94.1       0.3     312.6
  15   1  13      34.9      20.3     285.1
  15   1  14     164.7      12.4     286.4
  15   1  15     159.2       9.8     318.3
  15   1  16     187.9       0.4     275.9
  15   1  17       2.1       0.7     317.1
  15   1  18     136.1       0.8     367.6
  15   1  19     -66.7       4.0     252.5
  15   1  20      92.7       0.0     265.3
  15   1  21     230.1      60.2     338.5
  15   3 -19     -56.4       2.2     267.3
  15   3 -18     -34.9       1.9     182.6
  15   3 -17      -3.3       2.5      69.4
  15   3 -16      69.1       0.4     235.2
  15   3 -15    -159.2       0.0     423.2
  15   3 -14    -281.3       2.6     579.7
  15   3 -13      38.4      67.6     231.4
  15   3 -12      77.9      10.2     244.5
  15   3 -11     -51.1       9.3     182.4
  15   3 -10     146.5      18.2     241.9
  15   3  -9    -202.2       4.2     404.4
  15   3  -8     356.7     226.6     228.6
  15   3  -7     108.7      21.6     214.4
  15   3  -6     -74.0       3.8     243.5
  15   3  -5      72.8      88.1     170.5
  15   3  -4     182.0      53.6     179.0
  15   3  -3     -45.0      13.8     197.6
  15   3  -2     101.3      66.3     195.2
  15   3  -1     126.1      29.3     224.4
  15   3   0     271.6       0.3     223.5
  15   3   1      48.0       0.1     203.1
  15   3   2    -143.0       1.7     275.6
  15   3   3      98.4      21.1     188.0
  15   3   4     324.4      60.4     257.4
  15   3   5     194.0     178.2     241.7
  15   3   6     232.3     121.8     260.1
  15   3   7      80.5      47.3     279.9
  15   3   8      19.1       0.2     231.6
  15   3   9    -134.4      18.0     378.8
  15   3  10    -230.1      12.4     422.5
  15   3  11     -44.0      11.6     208.1
  15   3  12     166.6      30.9     231.5
  15   3  13      40.2       1.9     273.0
  15   3  14     -51.1      14.0     244.9
  15   3  15     -23.9       8.9     192.4
  15   3  16      79.1       0.8     264.7
  15   3  17     187.9      20.8     351.9
  15   3  18     -14.9      59.1     149.9
  15   3  19     -48.0       0.0     315.2
  15   3  20     348.5      23.4     386.6
  15   5 -16     110.3       2.6     269.5
  15   5 -15     -29.1      17.2     224.3
  15   5 -14    -164.7      12.5     533.5
  15   5 -13    -136.1       2.9     350.5
  15   5 -12     148.3      78.9     266.4
  15   5 -11     114.9       0.4     200.1
  15   5 -10     -35.8       0.0     202.3
  15   5  -9      62.0      14.0     247.0
  15   5  -8      34.0      42.7     258.6
  15   5  -7     131.1      54.2     210.4
  15   5  -6      51.1      11.1     244.9
  15   5  -5    -116.5       0.3     401.4
  15   5  -4     -60.9       2.1     290.2
  15   5  -3     269.2     111.6     270.4
  15   5  -2       4.8      43.0     231.3
  15   5  -1      -4.8      46.1      78.5
  15   5   0      21.8      16.2     247.1
  15   5   1      85.8      58.5     260.7
  15   5   2    -136.1       6.3     420.3
  15   5   3     -50.0       4.0     286.8
  15   5   4      -3.3      37.5      52.9
  15   5   5     -70.3      14.6     319.2
  15   5   6     162.9      64.9     256.8
  15   5   7    -269.2      17.1     586.3
  15   5   8      51.1       0.0     284.5
  15   5   9      84.4      26.7     274.7
  15   5  10    -184.0      14.6     457.0
  15   5  11     108.7      50.4     257.0
  15   5  12      -8.1       3.9     120.3
  15   5  13     137.8       0.0     258.6
  15   5  14     -66.7       2.4     281.1
  15   5  15     872.2      10.4     344.6
  15   5  16      -0.6      12.1      35.7
  15   5  17     172.3       0.7     361.8
  15   7 -10     257.4      70.8     269.1
  15   7  -9      46.0      12.7     230.5
  15   7  -8      -1.4      29.2      42.5
  15   7  -7      94.1      21.0     258.9
  15   7  -6      76.6      50.4     228.4
  15   7  -5     121.2      22.0     213.6
  15   7  -4     210.6       0.3     287.8
  15   7  -3     -71.6       1.3     315.8
  15   7  -2      83.1      26.1     232.6
  15   7  -1    -157.3     109.0     375.0
  15   7   0      69.1       0.5     300.7
  15   7   1      -5.4      12.9      86.8
  15   7   2     293.7      61.6     287.4
  15   7   3     110.3     146.1     264.9
  15   7   4      71.6      13.3     259.1
  15   7   5     137.8      30.8     297.9
  15   7   6    -155.5       1.6     596.5
  15   7   7     -94.1      23.3     346.6
  15   7   8     -77.9       4.4     301.1
  15   7   9     348.5      19.0     304.9
  15   7  11     -80.5       0.2     337.5
  15   7  12     227.9       7.3     398.5
  15   7  13     159.2       1.7     239.2
  15   7  14     170.4      24.1     283.7
  16   0 -16    -104.2      48.3     282.9
  16   0 -14      33.2       2.0     274.7
  16   0 -12      67.9       2.3     216.3
  16   0 -10     -79.1       4.7     293.2
  16   0  -8     250.4      27.1     177.7
  16   0  -6    -174.2       3.1     321.5
  16   0  -4     144.8       0.1     184.3
  16   0  -2     239.0     294.6     178.1
  16   0   0     283.8     224.6     233.4
  16   0   2     603.9    1329.7     344.1
  16   0   4    -155.5      90.6     447.4
  16   0   6     367.8     252.9     221.0
  16   0   8      51.1       8.7     240.8
  16   0  10     -23.9       8.3     213.8
  16   0  12     335.0       9.6     296.3
  16   0  14     293.7      28.2     257.4
  16   0  16      85.8       0.4     297.1
  16   0  18     -39.3      37.0     204.9
  16   2 -18      44.0       0.9     219.7
  16   2 -17     -47.0      18.2     240.9
  16   2 -16     150.1       1.2     164.4
  16   2 -15      98.4       5.6     212.6
  16   2 -14       5.4      58.5     169.1
  16   2 -13    -104.2       6.5     290.3
  16   2 -12    -119.6      15.0     250.5
  16   2 -11      70.3      48.3     215.3
  16   2 -10     -58.6       5.9     247.9
  16   2  -9      67.9      17.1     229.5
  16   2  -8      99.8      69.6     189.4
  16   2  -7     110.3       0.3     222.1
  16   2  -6    -121.2      19.9     380.6
  16   2  -5      50.0       0.8     219.7
  16   2  -4     225.7       2.1     219.1
  16   2  -3    -116.5      24.7     352.6
  16   2  -2     129.4      94.5     230.6
  16   2  -1      88.5       0.1     183.8
  16   2   0    -108.7      25.8     310.3
  16   2   1     -70.3      31.0     243.4
  16   2   2     166.6       0.7     218.4
  16   2   3      -0.1       1.0      10.4
  16   2   4     308.9       4.8     333.2
  16   2   5     151.9      49.0     222.9
  16   2   6    -104.2      27.2     299.3
  16   2   7      54.2      48.1     295.4
  16   2   8     113.4       1.8     267.1
  16   2   9      -7.7       0.1      85.3
  16   2  10     -17.3      10.2     158.8
  16   2  11      34.0       1.5     272.3
  16   2  12      57.5       3.5     276.5
  16   2  13      51.1      12.1     269.9
  16   2  14     -69.1      18.3     301.9
  16   2  15     239.0      17.2     320.2
  16   2  16      96.9      13.2     295.8
  16   2  17     127.8       7.5     347.8
  16   4 -15      65.5      32.5     240.8
  16   4 -14     208.5       0.1     191.6
  16   4 -13     -21.8      51.8     119.1
  16   4 -12    -164.7       0.2     365.0
  16   4 -11     126.1       0.2     203.1
  16   4 -10      17.9       2.3     217.1
  16   4  -9      22.5      18.9     208.1
  16   4  -8     -70.3       8.3     237.3
  16   4  -7      69.1       0.6     253.4
  16   4  -6     198.1       3.6     209.4
  16   4  -5     192.0      10.2     220.3
  16   4  -4     329.7      67.0     264.8
  16   4  -3     -34.9      16.8     187.8
  16   4  -2      66.7       6.6     258.5
  16   4  -1      79.1       0.3     238.7
  16   4   0     102.7     118.6     272.0
  16   4   1      76.6       0.0     250.1
  16   4   2      81.8      39.1     212.3
  16   4   3      72.8       5.2     216.5
  16   4   4      58.6      58.0     303.7
  16   4   5      16.1       4.7     259.1
  16   4   6     113.4     231.6     298.1
  16   4   7     121.2       0.2     242.5
  16   4   8      70.3       8.1     283.7
  16   4   9      46.0       0.4     256.2
  16   4  10      -2.8      14.7      72.2
  16   4  11     -21.8      10.1     156.6
  16   4  12     225.7       1.0     298.0
  16   4  13      81.8      22.6     290.1
  16   4  14     219.1       1.1     287.1
  16   4  15    -164.7       2.2     561.5
  16   4  16    -208.5      24.7     480.1
  16   6  -9     -24.6       0.5     136.7
  16   6  -8     -20.4       0.2     119.3
  16   6  -7     126.1      42.8     252.2
  16   6  -6      62.0       6.9     264.2
  16   6  -5     367.8       4.6     302.1
  16   6  -4     -21.1       2.5     197.7
  16   6  -3     -19.8      20.9     164.1
  16   6  -2    -376.3       3.1     755.3
  16   6  -1     107.2       5.5     277.9
  16   6   0      11.3       8.7     322.9
  16   6   1     -70.3      26.1     266.6
  16   6   2     -94.1      18.8     331.0
  16   6   3     146.5       3.0     280.7
  16   6   4     -11.3      45.9     126.2
  16   6   5     136.1      20.0     248.4
  16   6   6      66.7      39.4     279.9
  16   6   7    -301.2       1.6     774.5
  16   6   8     -39.3       1.9     217.7
  16   6   9    -162.9      19.4     642.1
  16   6  10    -148.3       0.1     561.2
  16   6  11    -485.0      20.9    1220.5
  16   6  12    -170.4      21.7     498.8
  17   1 -10     -27.6       0.0     136.3
  17   1  -9      22.5       6.7     274.4
  17   1  -8      45.0       0.7     184.9
  17   1  -7      28.3       3.7     292.7
  17   1  -6    -176.1      25.3     365.8
  17   1  -5      17.3       0.3     251.0
  17   1  -4      -8.1       4.0      87.5
  17   1  -3    -144.8       3.1     440.5
  17   1  -2     206.4      39.7     255.6
  17   1  -1       2.8      10.3     261.2
  17   1   0      59.7       0.9     260.4
  17   1   1       8.5      82.3     226.7
  17   1   2     -54.2     170.9     199.8
  17   1   3      40.2     100.2     272.0
  17   1   4    -139.6      88.5     444.5
  17   1   5      39.3       1.4     226.8
  17   1   6      17.3       1.9     257.6
  17   1   7     151.9      70.8     323.5
  17   1   8     306.3       2.0     298.6
  17   1   9     -62.0       0.6     299.8
  17   1  10       8.5       0.0     288.9
  17   1  11      88.5      24.6     245.6
  17   1  12      50.0       1.5     280.6
  17   1  13      45.0       4.5     335.6
  17   1  14      77.9       2.9     245.8
  17   1  15     111.8       9.8     419.5
  17   1  16    -544.5       2.0    1004.0
  17   3 -10      27.6       3.4     215.2
  17   3  -9     129.4       4.8     219.0
  17   3  -8    -214.8      18.0     457.5
  17   3  -7     -76.6      11.5     291.0
  17   3  -6     168.5      12.3     276.4
  17   3  -5     -84.4       2.4     226.5
  17   3  -4    -151.9       0.0     370.3
  17   3  -3     202.2       0.5     203.2
  17   3  -2     -48.0      32.7     234.4
  17   3  -1     180.0      44.0     262.2
  17   3   0     314.0      75.9     266.2
  17   3   1    -162.9       0.3     482.0
  17   3   2     -62.0       8.2     284.9
  17   3   3     -51.1       0.1     213.7
  17   3   4      48.0      11.4     219.2
  17   3   5    -196.0       2.6     573.8
  17   3   6     131.1      34.1     283.9
  17   3   7    -136.1      17.2     520.7
  17   3   8     -16.7       5.4     129.2
  17   3   9     -69.1       0.3     362.5
  17   3  10     239.0       9.9     241.3
  17   3  11      -5.8      66.1      85.3
  17   3  12      79.1       8.1     417.8
  17   3  13     379.1       2.2     303.8
  17   3  14     -56.4      14.6     394.4
  17   5  -6     -94.1       2.5     389.0
  17   5  -5     113.4      13.1     222.0
  17   5  -4     -42.1       7.5     224.3
  17   5  -3     116.5       1.1     294.3
  17   5  -2    -351.2      14.8     710.6
  17   5  -1     -49.0      12.0     228.7
  17   5   0    -129.4       2.1     456.3
  17   5   1     -11.7       0.9     106.5
  17   5   2     192.0      28.5     264.7
  17   5   3      34.0       2.1     346.3
  17   5   4    -308.9       8.3     520.3
  17   5   5     416.9       2.5     309.7
  17   5   6     589.7      12.3     421.4
  17   5   7      85.8      13.3     267.4
  17   5   8    -324.4       3.1     688.3
  17   5   9     136.1       5.7     408.4
  17   5  10      45.0       0.5     276.9
  17   7  -2    -108.7       1.2     352.8
  17   7  -1     137.8      36.0     275.7
  17   7   0     172.3       1.7     275.7
  17   7   1      52.1      22.6     242.2
  17   7   2    -108.7      11.7     427.4
  18   0  -4     127.8      36.5     178.0
  18   0  -2    -373.4       7.8     783.5
  18   0   0    -172.3       0.4     361.8
  18   0   2     -77.9      52.0     288.3
  18   0   4     139.6       2.3     217.1
  18   0   6     -11.7      14.1     101.5
  18   0   8    -283.8       9.3     488.9
  18   0  10      77.9       0.3     423.4
  18   2  -4     107.2       5.8     247.7
  18   2  -3     -89.9       0.2     306.9
  18   2  -2      81.8      28.6     295.4
  18   2  -1    -321.8       2.0     669.8
  18   2   0    -324.4      58.2     803.8
  18   2   1      62.0     110.3     213.6
  18   2   2     -21.1       0.3     129.3
  18   2   3      23.9       5.6     272.9
  18   2   4     180.0      34.4     322.9
  18   2   5     155.5       7.0     291.0
  18   2   6     212.7      11.2     244.6
  18   2   7    -241.3       0.2     620.7
  18   2   8      56.4      11.3     242.1
  18   2   9    -286.2       0.5     755.0
  18   2  10    -196.0       1.0     453.3
  18   4  -3     -56.4      11.6     227.9
  18   4  -2     -11.3       1.2     138.0
  18   4  -1    -259.7      40.1     700.4
  18   4   0    -239.0      41.5     613.3
  18   4   1    -488.2       2.2     960.3
  18   4   2    -345.8      19.4     490.9
  18   4   3     -28.3       1.5     165.4
  18   4   4     225.7       2.8     293.6
  18   4   5       5.8      16.1     229.2
  18   4   6    -301.2       0.8     928.9
  18   4   7     -79.1       4.2     255.6
  19   1   0     475.4       5.6     235.3
  19   1   1    -105.7       3.7     299.9
  19   1   2     101.3      28.5     246.6
  19   1   3     -39.3       0.0     193.0
 
 
